# Supplementary material for: rac-Ethyl 4-hy­droxy-4-trifluoro­methyl-6-(2,4,5-trimeth­oxy­phen­yl)-2-thio-1,3-diazinane-5-carboxyl­ate
Source: Acta Crystallogr Sect E Struct Rep Online. 2012 Oct 10;68(Pt 11):o3092–3. doi: 10.1107/S1600536812041013 (PMC3515195; doi:10.1107/S1600536812041013)
Supplement: Supplementary file 1 [file e-68-o3092-sup1.cif]

##############################################################################
#                                                                            #
# This CIF contains the data in a paper accepted for publication in          #
# Acta Crystallographica Section E. It conforms to the requirements of       #
# Notes for Authors for Acta Crystallographica Section E, and has been       #
# peer reviewed under the auspices of the IUCr Commission on Journals.       #
#                                                                            #
# Full details of the Crystallographic Information File format               #
# are given in the paper "The Crystallographic Information File (CIF):       #
# a New Standard Archive File for Crystallography" by S. R. Hall, F. H.      #
# Allen and I. D. Brown [Acta Cryst. (1991), A47, 655-685].                  #
#                                                                            #
# The current version of the core CIF dictionary is obtainable from          #
# ftp://ftp.iucr.org/pub/cif_core.dic.                                       #
#                                                                            #
# Software is freely available for graphical display of the structure(s)     #
# in this CIF. For information consult the CIF software page                 #
# http://www.iucr.org/resources/cif/software.                                #
#                                                                            #
# This file may be used for bona fide research purposes within the           #
# scientific community so long as proper attribution is given to the journal # 
# article from which it was obtained.                                        #
#                                                                            #
##############################################################################
data_shelxl
_audit_creation_method     'SHELXL-97'
_journal_date_recd_electronic     2012-09-15
_journal_date_accepted     2012-09-29
_journal_name_full     'Acta Crystallographica, Section E'
_journal_year     2012
_journal_volume     68
_journal_issue     11
_journal_page_first     o3092
_journal_page_last     o3093
_journal_paper_category     QO
_journal_paper_doi     10.1107/S1600536812041013
_journal_coeditor_code     ZS2236
_publ_contact_author_name     'Yong-Qiang Li'
_publ_contact_author_address
;
State Key Laboratory of Elemento-Organic Chemistry,
Institute of Elemento-Organic Chemistry,
Nankai University, Tianjin, 300071,
People's Republic of China
;
_publ_contact_author_email     'chinarenbeijing@126.com'
_publ_contact_author_fax     ?
_publ_contact_author_phone     ?
_publ_section_title
;\
<i>rac</i>-Ethyl
4-hydroxy-4-trifluoromethyl-6-(2,4,5-trimethoxyphenyl)-2-thio-1,\
3-diazinane-5-carboxylate
;
loop_
    _publ_author_name
    _publ_author_footnote
    _publ_author_address
    'Yong-Qiang Li' .
;
State Key Laboratory of Elemento-Organic Chemistry,
Institute of Elemento-Organic Chemistry,
Nankai University, Tianjin, 300071,
People's Republic of China
;
    'Zhi-Yu Ju' .
;
College of Chemistry and Chemical Engineering,
Xuchang University,
Xuchang, Henan Province, 461000,
People's Republic of China
;
data_I
_chemical_name_systematic
;
<i>rac</i>-Ethyl
4-hydroxy-4-trifluoromethyl-6-(2,4,5-trimethoxyphenyl)-
2-thio-1,3-diazinane-5-carboxylate
;
_chemical_name_common     ?
_chemical_formula_moiety     'C17 H21 F3 N2 O6 S'
_chemical_formula_sum     'C17 H21 F3 N2 O6 S'
_chemical_formula_iupac     'C17 H21 F3 N2 O6 S'
_chemical_formula_weight     438.42
_chemical_melting_point     ?
_symmetry_cell_setting     triclinic
_symmetry_space_group_name_H-M     'P -1'
_symmetry_space_group_name_Hall     '-P 1'
loop_
    _symmetry_equiv_pos_as_xyz
    'x, y, z'
    '-x, -y, -z'
_cell_length_a     9.5070(8)
_cell_length_b     9.9040(8)
_cell_length_c     11.4710(13)
_cell_angle_alpha     71.582(13)
_cell_angle_beta     76.740(16)
_cell_angle_gamma     79.743(15)
_cell_volume     990.89(19)
_cell_formula_units_Z     2
_cell_measurement_reflns_used     3446
_cell_measurement_theta_min     1.90
_cell_measurement_theta_max     29.20
_cell_measurement_temperature     113(2)
_exptl_crystal_description     prism
_exptl_crystal_colour     colorless
_exptl_crystal_size_max     0.28
_exptl_crystal_size_mid     0.22
_exptl_crystal_size_min     0.20
_exptl_crystal_density_diffrn     1.469
_exptl_crystal_density_meas     ?
_exptl_crystal_density_method     'not measured'
_exptl_crystal_F_000     456
_exptl_absorpt_coefficient_mu     0.228
_exptl_absorpt_correction_type     multi-scan
_exptl_absorpt_process_details     '(<i>REQAB</i>; Jacobson, 1998)'
_exptl_absorpt_correction_T_min     0.9389
_exptl_absorpt_correction_T_max     0.9558
_exptl_special_details     ?
_diffrn_ambient_temperature     113(2)
_diffrn_radiation_type     MoK\a
_diffrn_radiation_wavelength     0.71075
_diffrn_radiation_source     'rotating anode'
_diffrn_radiation_monochromator     multilayer
_diffrn_measurement_device_type
                                  'Rigaku Saturn724 CCD-detector diffractometer'
_diffrn_measurement_method     '\w scans'
_diffrn_detector_area_resol_mean     14.222
_diffrn_reflns_number     13891
_diffrn_reflns_av_R_equivalents     0.0486
_diffrn_reflns_av_sigmaI/netI     0.0784
_diffrn_reflns_theta_min     1.90
_diffrn_reflns_theta_max     29.12
_diffrn_reflns_theta_full     29.12
_diffrn_measured_fraction_theta_max     0.994
_diffrn_measured_fraction_theta_full     0.994
_diffrn_reflns_limit_h_min     -12
_diffrn_reflns_limit_h_max     13
_diffrn_reflns_limit_k_min     -13
_diffrn_reflns_limit_k_max     13
_diffrn_reflns_limit_l_min     -15
_diffrn_reflns_limit_l_max     15
_diffrn_standards_number     0
_diffrn_standards_interval_count     .
_diffrn_standards_interval_time     .
_diffrn_standards_decay_%     ?
_refine_special_details
;
Refinement of <i>F</i>^2^ against ALL reflections. The weighted <i>R</i>-factor
<i>wR</i> and goodness of fit <i>S</i> are based on <i>F</i>^2^, conventional
<i>R</i>-factors <i>R</i> are based on <i>F</i>, with <i>F</i> set to zero for
negative <i>F</i>^2^. The threshold expression of <i>F</i>^2^ >
\s(<i>F</i>^2^) is used only for calculating <i>R</i>-factors(gt) <i>etc</i>.
and is not relevant to the choice of reflections for refinement.
<i>R</i>-factors based on <i>F</i>^2^ are statistically about twice as large
as those based on <i>F</i>, and <i>R</i>- factors based on ALL data will be
even larger.
;
_reflns_number_total     5290
_reflns_number_gt     3175
_reflns_threshold_expression     'I>2\s(I)'
_refine_ls_structure_factor_coef     Fsqd
_refine_ls_matrix_type     full
_refine_ls_R_factor_all     0.0495
_refine_ls_R_factor_gt     0.0329
_refine_ls_wR_factor_gt     0.0768
_refine_ls_wR_factor_ref     0.0803
_refine_ls_goodness_of_fit_ref     0.896
_refine_ls_restrained_S_all     0.896
_refine_ls_number_reflns     5290
_refine_ls_number_parameters     279
_refine_ls_number_restraints     0
_refine_ls_hydrogen_treatment     mixed
_refine_ls_weighting_scheme     calc
_refine_ls_weighting_details
                'calc w=1/[\s^2^(Fo^2^)+(0.0266P)^2^+] where P=(Fo^2^+2Fc^2^)/3'
_atom_sites_solution_hydrogens     geom
_atom_sites_solution_primary     direct
_atom_sites_solution_secondary     difmap
_refine_ls_shift/su_max     0.001
_refine_ls_shift/su_mean     0.000
_refine_diff_density_max     0.333
_refine_diff_density_min     -0.260
_refine_ls_extinction_method     'SHELXL97'
_refine_ls_extinction_coef     0.0101(11)
_refine_ls_extinction_expression
                                  'Fc^*^=kFc[1+0.001xFc^2^\l^3^/sin(2\q)]^-1/4^'
loop_
    _atom_type_symbol
    _atom_type_description
    _atom_type_scat_dispersion_real
    _atom_type_scat_dispersion_imag
    _atom_type_scat_source
    'C' 'C' 0.0033 0.0016
                         'International Tables Vol C Tables 4.2.6.8 and 6.1.1.4'
    'H' 'H' 0.0000 0.0000
                         'International Tables Vol C Tables 4.2.6.8 and 6.1.1.4'
    'N' 'N' 0.0061 0.0033
                         'International Tables Vol C Tables 4.2.6.8 and 6.1.1.4'
    'O' 'O' 0.0106 0.0060
                         'International Tables Vol C Tables 4.2.6.8 and 6.1.1.4'
    'F' 'F' 0.0171 0.0103
                         'International Tables Vol C Tables 4.2.6.8 and 6.1.1.4'
    'S' 'S' 0.1246 0.1234
                         'International Tables Vol C Tables 4.2.6.8 and 6.1.1.4'
_computing_data_collection     'CrystalClear (Rigaku/MSC, 2009)'
_computing_cell_refinement     'CrystalClear (Rigaku/MSC, 2009)'
_computing_data_reduction     'CrystalClear (Rigaku/MSC, 2009)'
_computing_structure_solution     'SHELXS97 (Sheldrick, 2008)'
_computing_structure_refinement     'SHELXL97 (Sheldrick, 2008)'
_computing_molecular_graphics     'CrystalStructure (Rigaku/MSC, 2009)'
_computing_publication_material     'CrystalStructure (Rigaku/MSC, 2009)'
loop_
    _atom_site_type_symbol
    _atom_site_label
    _atom_site_fract_x
    _atom_site_fract_y
    _atom_site_fract_z
    _atom_site_U_iso_or_equiv
    _atom_site_adp_type
    _atom_site_calc_flag
    _atom_site_refinement_flags
    _atom_site_occupancy
    _atom_site_symmetry_multiplicity
    _atom_site_disorder_assembly
    _atom_site_disorder_group
    S S1 0.92027(4) 0.42289(4) 0.38162(3) 0.02116(10) Uani d . 1 1 . .
    F F1 0.81454(9) 0.32810(9) 0.86049(8) 0.0272(2) Uani d . 1 1 . .
    F F2 0.79020(9) 0.55959(9) 0.79756(8) 0.0284(2) Uani d . 1 1 . .
    F F3 0.61189(9) 0.44824(10) 0.91797(8) 0.0276(2) Uani d . 1 1 . .
    O O1 0.56858(11) 0.56726(10) 0.67450(10) 0.0200(2) Uani d . 1 1 . .
    O O2 0.35960(10) 0.39204(11) 0.83456(10) 0.0237(2) Uani d . 1 1 . .
    O O3 0.46465(10) 0.17323(11) 0.92763(9) 0.0221(2) Uani d . 1 1 . .
    O O4 0.72397(10) 0.03795(10) 0.63698(9) 0.0195(2) Uani d . 1 1 . .
    O O5 0.31176(10) -0.21345(10) 0.69741(9) 0.0183(2) Uani d . 1 1 . .
    O O6 0.13106(10) 0.03586(10) 0.68092(10) 0.0196(2) Uani d . 1 1 . .
    N N1 0.78623(12) 0.44308(13) 0.60651(11) 0.0160(3) Uani d . 1 1 . .
    N N2 0.67147(12) 0.33257(13) 0.51166(11) 0.0148(3) Uani d . 1 1 . .
    C C1 0.78416(14) 0.39765(14) 0.50737(12) 0.0144(3) Uani d . 1 1 . .
    C C2 0.66487(14) 0.44157(14) 0.70770(13) 0.0154(3) Uani d . 1 1 . .
    C C3 0.59354(14) 0.30412(14) 0.73587(12) 0.0143(3) Uani d . 1 1 . .
    H H3 0.6653 0.2186 0.7617 0.017 Uiso calc R 1 1 . .
    C C4 0.54789(14) 0.30384(14) 0.61551(12) 0.0139(3) Uani d . 1 1 . .
    H H4 0.4682 0.3838 0.5970 0.017 Uiso calc R 1 1 . .
    C C5 0.72143(15) 0.44432(16) 0.82155(13) 0.0194(3) Uani d . 1 1 . .
    C C6 0.45866(15) 0.29678(15) 0.83747(13) 0.0177(3) Uani d . 1 1 . .
    C C7 0.34010(16) 0.15335(18) 1.03094(14) 0.0295(4) Uani d . 1 1 . .
    H H7A 0.3011 0.2466 1.0472 0.035 Uiso calc R 1 1 . .
    H H7B 0.3722 0.0874 1.1075 0.035 Uiso calc R 1 1 . .
    C C8 0.22227(18) 0.0932(2) 1.00195(17) 0.0471(5) Uani d . 1 1 . .
    H H8A 0.1833 0.1628 0.9315 0.057 Uiso calc R 1 1 . .
    H H8B 0.1441 0.0732 1.0754 0.057 Uiso calc R 1 1 . .
    H H8C 0.2624 0.0043 0.9801 0.057 Uiso calc R 1 1 . .
    C C9 0.48928(14) 0.16512(14) 0.63245(12) 0.0139(3) Uani d . 1 1 . .
    C C10 0.57798(14) 0.03450(15) 0.64410(12) 0.0148(3) Uani d . 1 1 . .
    C C11 0.51657(14) -0.09063(14) 0.66579(12) 0.0156(3) Uani d . 1 1 . .
    H H11 0.5770 -0.1790 0.6717 0.019 Uiso calc R 1 1 . .
    C C12 0.36760(14) -0.08670(14) 0.67880(13) 0.0154(3) Uani d . 1 1 . .
    C C13 0.27734(14) 0.04244(15) 0.66821(12) 0.0150(3) Uani d . 1 1 . .
    C C14 0.33970(14) 0.16737(15) 0.64445(12) 0.0152(3) Uani d . 1 1 . .
    H H14 0.2792 0.2560 0.6362 0.018 Uiso calc R 1 1 . .
    C C15 0.81956(14) -0.09137(15) 0.63483(14) 0.0202(3) Uani d . 1 1 . .
    H H15A 0.7976 -0.1643 0.7152 0.024 Uiso calc R 1 1 . .
    H H15B 0.9207 -0.0719 0.6201 0.024 Uiso calc R 1 1 . .
    H H15C 0.8057 -0.1261 0.5677 0.024 Uiso calc R 1 1 . .
    C C16 0.21996(16) -0.26397(16) 0.81787(13) 0.0259(4) Uani d . 1 1 . .
    H H16A 0.2755 -0.2799 0.8841 0.031 Uiso calc R 1 1 . .
    H H16B 0.1859 -0.3540 0.8236 0.031 Uiso calc R 1 1 . .
    H H16C 0.1361 -0.1922 0.8276 0.031 Uiso calc R 1 1 . .
    C C17 0.03752(14) 0.16588(16) 0.68146(15) 0.0240(4) Uani d . 1 1 . .
    H H17A 0.0532 0.2022 0.7471 0.029 Uiso calc R 1 1 . .
    H H17B -0.0641 0.1473 0.6976 0.029 Uiso calc R 1 1 . .
    H H17C 0.0594 0.2372 0.6001 0.029 Uiso calc R 1 1 . .
    H H1 0.4866(17) 0.5528(17) 0.7147(15) 0.037(6) Uiso d . 1 1 . .
    H H1A 0.8556(17) 0.4884(18) 0.5985(16) 0.040(5) Uiso d . 1 1 . .
    H H2 0.6770(15) 0.2958(16) 0.4553(14) 0.025(5) Uiso d . 1 1 . .
loop_
    _atom_site_aniso_label
    _atom_site_aniso_U_11
    _atom_site_aniso_U_22
    _atom_site_aniso_U_33
    _atom_site_aniso_U_12
    _atom_site_aniso_U_13
    _atom_site_aniso_U_23
    S1 0.0211(2) 0.0299(2) 0.01504(19) -0.01212(17) 0.00076(15) -0.00803(16)
    F1 0.0276(5) 0.0317(5) 0.0234(5) 0.0066(4) -0.0116(4) -0.0100(4)
    F2 0.0321(5) 0.0333(5) 0.0273(5) -0.0162(4) -0.0006(4) -0.0159(4)
    F3 0.0227(5) 0.0429(6) 0.0209(5) -0.0075(4) 0.0038(4) -0.0179(4)
    O1 0.0177(6) 0.0143(5) 0.0266(6) 0.0009(4) -0.0044(5) -0.0052(4)
    O2 0.0185(6) 0.0235(6) 0.0266(6) 0.0010(5) -0.0002(5) -0.0084(5)
    O3 0.0244(6) 0.0220(6) 0.0160(5) -0.0049(5) 0.0024(4) -0.0030(4)
    O4 0.0115(5) 0.0170(5) 0.0301(6) -0.0007(4) -0.0038(4) -0.0077(5)
    O5 0.0183(5) 0.0175(5) 0.0205(6) -0.0078(4) 0.0026(4) -0.0088(4)
    O6 0.0119(5) 0.0169(5) 0.0300(6) -0.0012(4) -0.0047(4) -0.0062(5)
    N1 0.0140(6) 0.0199(7) 0.0161(6) -0.0065(5) -0.0006(5) -0.0072(5)
    N2 0.0160(6) 0.0169(6) 0.0127(6) -0.0054(5) -0.0009(5) -0.0053(5)
    C1 0.0166(7) 0.0116(7) 0.0157(7) -0.0017(6) -0.0060(6) -0.0027(6)
    C2 0.0160(7) 0.0155(7) 0.0151(7) -0.0025(6) -0.0016(6) -0.0053(6)
    C3 0.0134(7) 0.0143(7) 0.0157(7) -0.0011(6) -0.0026(6) -0.0052(6)
    C4 0.0123(7) 0.0135(7) 0.0155(7) -0.0001(6) -0.0022(6) -0.0043(6)
    C5 0.0174(7) 0.0210(8) 0.0201(8) -0.0030(6) 0.0004(6) -0.0086(6)
    C6 0.0197(8) 0.0185(8) 0.0173(7) -0.0047(6) -0.0030(6) -0.0077(6)
    C7 0.0302(9) 0.0356(10) 0.0165(8) -0.0071(8) 0.0065(7) -0.0050(7)
    C8 0.0394(11) 0.0665(14) 0.0341(11) -0.0269(10) 0.0071(9) -0.0112(10)
    C9 0.0158(7) 0.0144(7) 0.0114(7) -0.0033(6) -0.0014(5) -0.0034(6)
    C10 0.0117(7) 0.0191(8) 0.0140(7) -0.0027(6) -0.0012(6) -0.0055(6)
    C11 0.0159(7) 0.0142(7) 0.0165(7) 0.0016(6) -0.0026(6) -0.0062(6)
    C12 0.0173(7) 0.0162(7) 0.0142(7) -0.0059(6) -0.0006(6) -0.0059(6)
    C13 0.0116(7) 0.0187(7) 0.0151(7) -0.0032(6) -0.0014(5) -0.0055(6)
    C14 0.0158(7) 0.0149(7) 0.0149(7) 0.0000(6) -0.0031(6) -0.0049(6)
    C15 0.0148(7) 0.0203(8) 0.0245(8) 0.0015(6) -0.0027(6) -0.0078(6)
    C16 0.0362(9) 0.0217(8) 0.0180(8) -0.0105(7) 0.0011(7) -0.0035(6)
    C17 0.0134(7) 0.0235(9) 0.0345(9) 0.0012(6) -0.0035(7) -0.0102(7)
_geom_special_details
;
All e.s.d.'s (except the e.s.d. in the dihedral angle between two l.s. planes)
are estimated using the full covariance matrix. The cell e.s.d.'s are taken
into account individually in the estimation of e.s.d.'s in distances, angles
and torsion angles; correlations between e.s.d.'s in cell parameters are only
used when they are defined by crystal symmetry. An approximate (isotropic)
treatment of cell e.s.d.'s is used for estimating e.s.d.'s involving l.s.
planes.
;
loop_
    _geom_bond_atom_site_label_1
    _geom_bond_atom_site_label_2
    _geom_bond_site_symmetry_2
    _geom_bond_distance
    _geom_bond_publ_flag
    S1 C1 . 1.6878(14) ?
    F1 C5 . 1.3422(16) ?
    F2 C5 . 1.3384(16) ?
    F3 C5 . 1.3392(15) ?
    O1 C2 . 1.4096(16) ?
    O1 H1 . 0.820(15) ?
    O2 C6 . 1.2068(16) ?
    O3 C6 . 1.3314(17) ?
    O3 C7 . 1.4619(16) ?
    O4 C10 . 1.3775(15) ?
    O4 C15 . 1.4360(15) ?
    O5 C12 . 1.3854(15) ?
    O5 C16 . 1.4445(16) ?
    O6 C13 . 1.3758(15) ?
    O6 C17 . 1.4296(16) ?
    N1 C1 . 1.3538(17) ?
    N1 C2 . 1.4352(17) ?
    N1 H1A . 0.834(15) ?
    N2 C1 . 1.3295(16) ?
    N2 C4 . 1.4640(16) ?
    N2 H2 . 0.824(15) ?
    C2 C5 . 1.5315(19) ?
    C2 C3 . 1.5388(18) ?
    C3 C6 . 1.5172(18) ?
    C3 C4 . 1.5403(18) ?
    C3 H3 . 1.0000 ?
    C4 C9 . 1.5133(18) ?
    C4 H4 . 1.0000 ?
    C7 C8 . 1.501(2) ?
    C7 H7A . 0.9900 ?
    C7 H7B . 0.9900 ?
    C8 H8A . 0.9800 ?
    C8 H8B . 0.9800 ?
    C8 H8C . 0.9800 ?
    C9 C14 . 1.3937(17) ?
    C9 C10 . 1.3988(19) ?
    C10 C11 . 1.3910(18) ?
    C11 C12 . 1.3844(17) ?
    C11 H11 . 0.9500 ?
    C12 C13 . 1.3949(19) ?
    C13 C14 . 1.3895(19) ?
    C14 H14 . 0.9500 ?
    C15 H15A . 0.9800 ?
    C15 H15B . 0.9800 ?
    C15 H15C . 0.9800 ?
    C16 H16A . 0.9800 ?
    C16 H16B . 0.9800 ?
    C16 H16C . 0.9800 ?
    C17 H17A . 0.9800 ?
    C17 H17B . 0.9800 ?
    C17 H17C . 0.9800 ?
loop_
    _geom_angle_atom_site_label_1
    _geom_angle_atom_site_label_2
    _geom_angle_atom_site_label_3
    _geom_angle_site_symmetry_1
    _geom_angle_site_symmetry_3
    _geom_angle
    _geom_angle_publ_flag
    C2 O1 H1 . . 109.2(12) ?
    C6 O3 C7 . . 116.46(11) ?
    C10 O4 C15 . . 117.60(10) ?
    C12 O5 C16 . . 114.69(11) ?
    C13 O6 C17 . . 116.33(10) ?
    C1 N1 C2 . . 123.14(12) ?
    C1 N1 H1A . . 115.4(12) ?
    C2 N1 H1A . . 120.3(12) ?
    C1 N2 C4 . . 125.74(12) ?
    C1 N2 H2 . . 116.9(10) ?
    C4 N2 H2 . . 116.8(10) ?
    N2 C1 N1 . . 118.08(12) ?
    N2 C1 S1 . . 120.77(11) ?
    N1 C1 S1 . . 121.16(10) ?
    O1 C2 N1 . . 108.97(11) ?
    O1 C2 C5 . . 107.58(11) ?
    N1 C2 C5 . . 108.28(11) ?
    O1 C2 C3 . . 112.87(11) ?
    N1 C2 C3 . . 108.27(11) ?
    C5 C2 C3 . . 110.77(12) ?
    C6 C3 C2 . . 112.14(11) ?
    C6 C3 C4 . . 108.08(11) ?
    C2 C3 C4 . . 108.03(11) ?
    C6 C3 H3 . . 109.5 ?
    C2 C3 H3 . . 109.5 ?
    C4 C3 H3 . . 109.5 ?
    N2 C4 C9 . . 112.66(11) ?
    N2 C4 C3 . . 109.02(10) ?
    C9 C4 C3 . . 111.13(11) ?
    N2 C4 H4 . . 108.0 ?
    C9 C4 H4 . . 108.0 ?
    C3 C4 H4 . . 108.0 ?
    F2 C5 F3 . . 106.90(11) ?
    F2 C5 F1 . . 107.50(11) ?
    F3 C5 F1 . . 107.21(11) ?
    F2 C5 C2 . . 111.95(12) ?
    F3 C5 C2 . . 110.97(12) ?
    F1 C5 C2 . . 112.04(11) ?
    O2 C6 O3 . . 125.39(13) ?
    O2 C6 C3 . . 123.22(13) ?
    O3 C6 C3 . . 111.39(12) ?
    O3 C7 C8 . . 111.32(13) ?
    O3 C7 H7A . . 109.4 ?
    C8 C7 H7A . . 109.4 ?
    O3 C7 H7B . . 109.4 ?
    C8 C7 H7B . . 109.4 ?
    H7A C7 H7B . . 108.0 ?
    C7 C8 H8A . . 109.5 ?
    C7 C8 H8B . . 109.5 ?
    H8A C8 H8B . . 109.5 ?
    C7 C8 H8C . . 109.5 ?
    H8A C8 H8C . . 109.5 ?
    H8B C8 H8C . . 109.5 ?
    C14 C9 C10 . . 119.20(12) ?
    C14 C9 C4 . . 118.14(12) ?
    C10 C9 C4 . . 122.54(12) ?
    O4 C10 C11 . . 123.52(12) ?
    O4 C10 C9 . . 116.59(12) ?
    C11 C10 C9 . . 119.86(12) ?
    C12 C11 C10 . . 120.18(13) ?
    C12 C11 H11 . . 119.9 ?
    C10 C11 H11 . . 119.9 ?
    C11 C12 O5 . . 118.11(12) ?
    C11 C12 C13 . . 120.75(12) ?
    O5 C12 C13 . . 121.09(12) ?
    O6 C13 C14 . . 124.72(12) ?
    O6 C13 C12 . . 116.52(12) ?
    C14 C13 C12 . . 118.76(12) ?
    C13 C14 C9 . . 121.24(13) ?
    C13 C14 H14 . . 119.4 ?
    C9 C14 H14 . . 119.4 ?
    O4 C15 H15A . . 109.5 ?
    O4 C15 H15B . . 109.5 ?
    H15A C15 H15B . . 109.5 ?
    O4 C15 H15C . . 109.5 ?
    H15A C15 H15C . . 109.5 ?
    H15B C15 H15C . . 109.5 ?
    O5 C16 H16A . . 109.5 ?
    O5 C16 H16B . . 109.5 ?
    H16A C16 H16B . . 109.5 ?
    O5 C16 H16C . . 109.5 ?
    H16A C16 H16C . . 109.5 ?
    H16B C16 H16C . . 109.5 ?
    O6 C17 H17A . . 109.5 ?
    O6 C17 H17B . . 109.5 ?
    H17A C17 H17B . . 109.5 ?
    O6 C17 H17C . . 109.5 ?
    H17A C17 H17C . . 109.5 ?
    H17B C17 H17C . . 109.5 ?
loop_
    _geom_torsion_atom_site_label_1
    _geom_torsion_atom_site_label_2
    _geom_torsion_atom_site_label_3
    _geom_torsion_atom_site_label_4
    _geom_torsion_site_symmetry_1
    _geom_torsion_site_symmetry_2
    _geom_torsion_site_symmetry_3
    _geom_torsion_site_symmetry_4
    _geom_torsion
    _geom_torsion_publ_flag
    C4 N2 C1 N1 . . . . -0.5(2) ?
    C4 N2 C1 S1 . . . . 179.59(10) ?
    C2 N1 C1 N2 . . . . -8.5(2) ?
    C2 N1 C1 S1 . . . . 171.37(10) ?
    C1 N1 C2 O1 . . . . -84.44(15) ?
    C1 N1 C2 C5 . . . . 158.83(13) ?
    C1 N1 C2 C3 . . . . 38.67(17) ?
    O1 C2 C3 C6 . . . . -56.23(15) ?
    N1 C2 C3 C6 . . . . -176.95(11) ?
    C5 C2 C3 C6 . . . . 64.47(15) ?
    O1 C2 C3 C4 . . . . 62.77(14) ?
    N1 C2 C3 C4 . . . . -57.94(14) ?
    C5 C2 C3 C4 . . . . -176.53(11) ?
    C1 N2 C4 C9 . . . . -146.08(13) ?
    C1 N2 C4 C3 . . . . -22.23(18) ?
    C6 C3 C4 N2 . . . . 171.55(11) ?
    C2 C3 C4 N2 . . . . 50.00(14) ?
    C6 C3 C4 C9 . . . . -63.69(14) ?
    C2 C3 C4 C9 . . . . 174.76(10) ?
    O1 C2 C5 F2 . . . . -59.19(14) ?
    N1 C2 C5 F2 . . . . 58.44(15) ?
    C3 C2 C5 F2 . . . . 177.02(11) ?
    O1 C2 C5 F3 . . . . 60.15(14) ?
    N1 C2 C5 F3 . . . . 177.78(11) ?
    C3 C2 C5 F3 . . . . -63.64(15) ?
    O1 C2 C5 F1 . . . . 179.96(10) ?
    N1 C2 C5 F1 . . . . -62.42(14) ?
    C3 C2 C5 F1 . . . . 56.17(15) ?
    C7 O3 C6 O2 . . . . -0.1(2) ?
    C7 O3 C6 C3 . . . . -179.80(11) ?
    C2 C3 C6 O2 . . . . 52.32(18) ?
    C4 C3 C6 O2 . . . . -66.66(17) ?
    C2 C3 C6 O3 . . . . -127.98(12) ?
    C4 C3 C6 O3 . . . . 113.05(13) ?
    C6 O3 C7 C8 . . . . 86.53(17) ?
    N2 C4 C9 C14 . . . . -131.29(13) ?
    C3 C4 C9 C14 . . . . 106.04(14) ?
    N2 C4 C9 C10 . . . . 52.74(18) ?
    C3 C4 C9 C10 . . . . -69.94(16) ?
    C15 O4 C10 C11 . . . . 8.80(19) ?
    C15 O4 C10 C9 . . . . -173.30(12) ?
    C14 C9 C10 O4 . . . . -177.16(12) ?
    C4 C9 C10 O4 . . . . -1.23(19) ?
    C14 C9 C10 C11 . . . . 0.8(2) ?
    C4 C9 C10 C11 . . . . 176.76(12) ?
    O4 C10 C11 C12 . . . . 176.31(12) ?
    C9 C10 C11 C12 . . . . -1.5(2) ?
    C10 C11 C12 O5 . . . . 178.53(12) ?
    C10 C11 C12 C13 . . . . 1.2(2) ?
    C16 O5 C12 C11 . . . . 114.47(14) ?
    C16 O5 C12 C13 . . . . -68.16(17) ?
    C17 O6 C13 C14 . . . . -6.35(19) ?
    C17 O6 C13 C12 . . . . 174.47(12) ?
    C11 C12 C13 O6 . . . . 179.16(12) ?
    O5 C12 C13 O6 . . . . 1.86(19) ?
    C11 C12 C13 C14 . . . . -0.1(2) ?
    O5 C12 C13 C14 . . . . -177.37(12) ?
    O6 C13 C14 C9 . . . . -179.80(13) ?
    C12 C13 C14 C9 . . . . -0.6(2) ?
    C10 C9 C14 C13 . . . . 0.3(2) ?
    C4 C9 C14 C13 . . . . -175.86(12) ?
loop_
    _geom_hbond_atom_site_label_D
    _geom_hbond_atom_site_label_H
    _geom_hbond_atom_site_label_A
    _geom_hbond_site_symmetry_A
    _geom_hbond_distance_DH
    _geom_hbond_distance_HA
    _geom_hbond_distance_DA
    _geom_hbond_angle_DHA
    _geom_hbond_publ_flag
    O1 H1 O2 . 0.820(15) 2.103(16) 2.8055(15) 143.5(15) yes
    O1 H1 O5 1_565 0.820(15) 2.579(16) 2.9876(15) 112.2(13) no
    N2 H2 O5 2_656 0.824(15) 2.129(15) 2.9521(15) 176.6(15) yes
    N1 H1A S1 2_766 0.834(15) 2.526(16) 3.3427(13) 166.3(15) yes
