# Supplementary material for: rac-Ethyl 4-hy­droxy-4-trifluoro­methyl-6-(2,4,5-trimeth­oxy­phen­yl)-2-thio-1,3-diazinane-5-carboxyl­ate
Source: Acta Crystallogr Sect E Struct Rep Online. 2012 Oct 10;68(Pt 11):o3092–3. doi: 10.1107/S1600536812041013 (PMC3515195; doi:10.1107/S1600536812041013)
Supplement: Supplementary file 2 [file e-68-o3092-Isup2.hkl]

# 
# h,k,l, Fc-squared, Fo-squared, sigma(Fo-squared) and status flag 
# 
data_I
_shelx_title '  _m120607f' 
_shelx_refln_list_code          4 
_shelx_F_calc_maximum      130.73 
_exptl_crystal_F_000       456.00 
_reflns_d_resolution_high  0.7303 
 
loop_ 
 _symmetry_equiv_pos_as_xyz 
 'x, y, z' 
 '-x, -y, -z' 
 
_cell_length_a     9.5070 
_cell_length_b     9.9040 
_cell_length_c    11.4710 
_cell_angle_alpha  71.582 
_cell_angle_beta   76.740 
_cell_angle_gamma  79.743 
 
_shelx_F_squared_multiplier     1.000 
 
loop_ 
 _refln_index_h 
 _refln_index_k 
 _refln_index_l 
 _refln_F_squared_calc 
 _refln_F_squared_meas 
 _refln_F_squared_sigma 
 _refln_observed_status 
   1   0   0     6902.97     7028.02    215.79 o 
   2   0   0     2195.36     2031.87     45.53 o 
   3   0   0       77.73       83.69      6.11 o 
   4   0   0        0.55        0.90      0.64 o 
   5   0   0        7.00        4.97      2.41 o 
   6   0   0        0.04        1.66      1.63 o 
   7   0   0      567.97      570.06     22.38 o 
   8   0   0      332.02      341.08     17.52 o 
   9   0   0       33.87       37.93      8.91 o 
  10   0   0       11.66        8.42      8.70 o 
  11   0   0       20.94       18.30     24.79 o 
  12   0   0        3.78        6.55     11.61 o 
 -12   1   0        0.60        1.77      5.82 o 
 -11   1   0        3.28        4.00      6.65 o 
 -10   1   0       54.97       49.46     11.12 o 
  -9   1   0      117.83      127.96     16.28 o 
  -8   1   0      145.97      134.10     13.12 o 
  -7   1   0     1241.12     1334.41     67.37 o 
  -6   1   0      125.12      112.40      6.30 o 
  -5   1   0      370.05      412.72      6.24 o 
  -4   1   0       31.67       35.16      1.55 o 
  -3   1   0      127.43      100.77      4.72 o 
  -2   1   0        9.38        7.54      4.00 o 
  -1   1   0     1479.50     1473.06     21.37 o 
   0   1   0      599.25      620.08      8.25 o 
   1   1   0      733.22      641.41      6.86 o 
   2   1   0       91.32       77.39      2.11 o 
   3   1   0      494.25      535.68      8.86 o 
   4   1   0      924.07      923.98     12.43 o 
   5   1   0     1285.30     1327.22     23.47 o 
   6   1   0      685.93      675.55     16.60 o 
   7   1   0      305.35      325.78     17.03 o 
   8   1   0      439.76      396.38     13.69 o 
   9   1   0     1068.39     1017.41     50.38 o 
  10   1   0       22.77       23.83     18.29 o 
  11   1   0       25.69       25.95     47.52 o 
  12   1   0       57.53       58.51     16.16 o 
 -12   2   0       39.96       38.44     64.99 o 
 -11   2   0       52.05       49.59     10.50 o 
 -10   2   0        0.03        0.37      4.22 o 
  -9   2   0      179.68      185.98     19.05 o 
  -8   2   0       15.86       17.89     16.17 o 
  -7   2   0      259.22      243.57     16.76 o 
  -6   2   0      375.19      378.03     24.75 o 
  -5   2   0      131.43      102.75     13.10 o 
  -4   2   0      169.09      176.93     13.79 o 
  -3   2   0       25.21       24.22      4.71 o 
  -2   2   0       30.94       36.31      1.62 o 
  -1   2   0     9485.94     9225.67    123.93 o 
   0   2   0     1855.75     1953.09     87.07 o 
   1   2   0     3446.25     3096.25     85.75 o 
   2   2   0     3635.11     3605.24     64.18 o 
   3   2   0      252.58      257.40      5.32 o 
   4   2   0      195.63      185.56      4.57 o 
   5   2   0        1.40        1.12      1.04 o 
   6   2   0     1341.35     1351.96     21.89 o 
   7   2   0      205.49      189.33     14.87 o 
   8   2   0      664.59      677.65     21.14 o 
   9   2   0        6.74        2.90      2.94 o 
  10   2   0      130.28      125.13     11.49 o 
  11   2   0       21.46       22.49     29.43 o 
  12   2   0       45.76       46.24     28.26 o 
 -11   3   0       59.17       59.24     13.53 o 
 -10   3   0       78.70       84.13     17.70 o 
  -9   3   0       23.44       23.21     17.13 o 
  -8   3   0        4.05        4.15      4.66 o 
  -7   3   0      956.94     1025.69    110.67 o 
  -6   3   0      242.42      241.80     16.43 o 
  -5   3   0       28.68       28.26     13.59 o 
  -4   3   0     1359.36     1462.07     45.64 o 
  -3   3   0      723.34      630.79     12.81 o 
  -2   3   0      517.14      523.79     12.26 o 
  -1   3   0      281.31      305.34      5.77 o 
   0   3   0       76.06       68.98      2.67 o 
   1   3   0       37.86       35.00      1.71 o 
   2   3   0      376.11      403.25      7.54 o 
   3   3   0       59.21       56.88      2.36 o 
   4   3   0      642.82      617.91     12.81 o 
   5   3   0      304.43      289.89     11.50 o 
   6   3   0       17.51       16.91      2.68 o 
   7   3   0       28.12       28.49      5.35 o 
   8   3   0       11.95       10.30      5.71 o 
   9   3   0       71.93       68.72      7.69 o 
  10   3   0      250.02      258.37     19.77 o 
  11   3   0        1.07        2.11      8.10 o 
  12   3   0        5.43        4.11     10.57 o 
 -11   4   0        1.87        1.65      4.57 o 
 -10   4   0       32.37       37.91     29.99 o 
  -9   4   0       34.02       31.46     18.17 o 
  -8   4   0        3.02        3.30      4.19 o 
  -7   4   0      106.40       82.60     14.96 o 
  -6   4   0      364.98      359.15     21.00 o 
  -5   4   0       90.39       98.42     11.76 o 
  -4   4   0     1086.01     1126.11     36.95 o 
  -3   4   0        2.92       17.51      2.99 o 
  -2   4   0      517.20      552.26     29.05 o 
  -1   4   0        0.22        1.89      1.01 o 
   0   4   0      404.49      436.21     10.34 o 
   1   4   0       10.65       16.18      1.78 o 
   2   4   0     2705.88     2819.54     58.56 o 
   3   4   0       47.26       77.27      4.89 o 
   4   4   0      663.92      678.23     13.91 o 
   5   4   0        8.31        8.26      3.67 o 
   6   4   0       82.00       70.40      4.92 o 
   7   4   0     2166.64     2183.34    176.48 o 
   8   4   0       33.65       33.21      6.75 o 
   9   4   0       47.07       46.17      7.13 o 
  10   4   0      195.11      218.10     24.34 o 
  11   4   0       56.50       60.64     15.01 o 
 -11   5   0        8.78        7.85      8.12 o 
 -10   5   0       14.96       11.08     10.62 o 
  -9   5   0        2.55        1.76      7.52 o 
  -8   5   0       31.38       23.12     14.57 o 
  -7   5   0        5.78        5.79      5.47 o 
  -6   5   0      232.18      221.58     19.46 o 
  -5   5   0      521.00      508.79     25.41 o 
  -4   5   0      676.30      646.44     24.73 o 
  -3   5   0       71.90       73.10      5.33 o 
  -2   5   0      588.58      604.98     25.68 o 
  -1   5   0       68.45       68.24      5.49 o 
   0   5   0      546.00      593.99     21.80 o 
   1   5   0      909.93     1004.81     21.22 o 
   2   5   0      822.44      963.50     25.66 o 
   3   5   0     1081.60     1148.33     19.98 o 
   4   5   0      443.53      464.94      9.48 o 
   5   5   0      110.43      114.00      6.41 o 
   6   5   0        6.92        7.34      3.15 o 
   7   5   0       79.87       81.67      8.39 o 
   8   5   0      166.03      164.10     11.46 o 
   9   5   0        3.96        1.88      2.79 o 
  10   5   0       45.69       39.04     29.33 o 
  11   5   0        8.70        6.59     12.48 o 
 -10   6   0       67.12       52.03     38.59 o 
  -9   6   0       46.09       44.44     12.53 o 
  -8   6   0        0.75        1.39      4.35 o 
  -7   6   0       12.71       15.47     11.85 o 
  -6   6   0      424.58      449.23     35.81 o 
  -5   6   0      155.83       87.13     24.15 o 
  -4   6   0       58.49       51.82      4.47 o 
  -3   6   0      190.17      180.99     22.23 o 
  -2   6   0       98.31       97.77      9.56 o 
  -1   6   0       15.01       26.21     10.10 o 
   0   6   0      316.17      333.07     10.47 o 
   1   6   0      398.06      415.43     12.46 o 
   2   6   0      132.95      136.44      7.56 o 
   3   6   0      225.77      227.31     12.02 o 
   4   6   0        3.66        4.05      2.24 o 
   5   6   0        5.32        7.84      1.64 o 
   6   6   0      369.61      384.78     12.04 o 
   7   6   0      979.90      965.23     45.06 o 
   8   6   0        1.28        0.95      1.94 o 
   9   6   0       45.25       35.16     44.88 o 
  10   6   0        7.01        7.00     10.55 o 
  11   6   0       65.71       58.46     14.37 o 
  -9   7   0      199.93      227.12     21.83 o 
  -8   7   0      150.99      171.23     23.17 o 
  -7   7   0       32.59       41.73     12.13 o 
  -6   7   0      285.35      265.58     21.28 o 
  -5   7   0       64.33       81.19     39.59 o 
  -4   7   0       23.91       14.50      7.39 o 
  -3   7   0        0.32        0.58      2.24 o 
  -2   7   0      711.63      768.69     26.00 o 
  -1   7   0      156.29      149.07     12.77 o 
   0   7   0     1148.13     1189.21     50.94 o 
   1   7   0       49.10       45.96      4.01 o 
   2   7   0       27.75       26.20      3.21 o 
   3   7   0      103.03       95.94      6.70 o 
   4   7   0        8.78        4.51      1.11 o 
   5   7   0       10.36       14.27     10.64 o 
   6   7   0      279.96      271.03     22.76 o 
   7   7   0      184.96      169.99     16.94 o 
   8   7   0        0.47       -0.29      6.67 o 
   9   7   0        1.95        1.05      3.55 o 
  10   7   0        3.94        6.79      7.43 o 
  11   7   0        0.38        2.34      4.84 o 
  -8   8   0       48.90       22.07     43.11 o 
  -7   8   0       44.66       53.97     11.96 o 
  -6   8   0        4.20        4.18      4.18 o 
  -5   8   0      173.85      157.50     14.92 o 
  -4   8   0       67.94       49.88      6.73 o 
  -3   8   0       40.21       36.73      8.21 o 
  -2   8   0      415.11      425.25     21.85 o 
  -1   8   0      435.96      469.61     18.99 o 
   0   8   0     2370.85     2623.02     78.98 o 
   1   8   0        0.62        0.64      1.15 o 
   2   8   0      227.33      218.32     11.53 o 
   3   8   0        0.17        0.47      1.03 o 
   4   8   0       78.70       64.04     10.05 o 
   5   8   0      566.42      501.37     41.87 o 
   6   8   0      190.82      176.47     17.32 o 
   7   8   0       81.34       88.84     10.60 o 
   8   8   0      133.09      151.68     24.16 o 
   9   8   0      263.02      284.73     43.72 o 
  10   8   0       57.38       45.70     54.83 o 
  -7   9   0       15.08       17.57     16.65 o 
  -6   9   0        2.31        4.19      3.99 o 
  -5   9   0        1.40        2.17      7.44 o 
  -4   9   0       41.66       37.44     14.24 o 
  -3   9   0       64.84       72.30      8.57 o 
  -2   9   0       14.10       13.71      6.74 o 
  -1   9   0       83.11       70.30      9.72 o 
   0   9   0       20.83       21.84      5.62 o 
   1   9   0        2.69        2.86      3.38 o 
   2   9   0      299.78      295.40     23.76 o 
   3   9   0       77.45       93.33     15.69 o 
   4   9   0      486.29      457.44     42.28 o 
   5   9   0      112.95       79.87     12.35 o 
   6   9   0        9.98        6.52      6.59 o 
   7   9   0        5.02        2.15      9.30 o 
   8   9   0       51.95       50.47     63.92 o 
   9   9   0       54.50       50.10     55.43 o 
  10   9   0      147.97      138.29     24.20 o 
  -5  10   0        1.30        1.05      3.04 o 
  -4  10   0       91.82      123.24     15.00 o 
  -3  10   0      126.27      128.89     11.12 o 
  -2  10   0      156.77      169.37     16.98 o 
  -1  10   0      265.36      284.12     16.78 o 
   0  10   0       43.88       51.73     14.95 o 
   1  10   0       97.25      104.70     14.15 o 
   2  10   0       56.83       54.62     12.70 o 
   3  10   0       11.82       13.93      9.11 o 
   4  10   0       83.81       87.99     13.84 o 
   5  10   0       49.54       37.49     29.23 o 
   6  10   0        4.12        3.82      4.10 o 
   7  10   0       52.22       40.10     69.30 o 
   8  10   0      106.71      113.98     23.37 o 
   9  10   0       37.44       28.08     54.14 o 
  -5  11   0       14.94        9.44     18.59 o 
  -4  11   0       99.50      110.14     14.43 o 
  -3  11   0       17.82       12.39     14.42 o 
  -2  11   0      113.09      118.83     16.94 o 
  -1  11   0       15.82       13.94     11.63 o 
   0  11   0        1.33        3.58      4.03 o 
   1  11   0       52.53       45.67     26.50 o 
   2  11   0       55.28       63.20     12.37 o 
   3  11   0       29.30       26.23     25.91 o 
   4  11   0       14.19       16.35     12.07 o 
   5  11   0      183.81      163.96     19.73 o 
   6  11   0       27.77       28.40     50.99 o 
   7  11   0       20.95       18.91     32.78 o 
  -3  12   0        0.33        1.94      9.78 o 
  -2  12   0       68.08       91.45     21.45 o 
  -1  12   0        2.08        2.35      4.66 o 
   0  12   0       24.64       15.87     26.55 o 
   1  12   0       24.72       25.72     32.27 o 
   2  12   0       28.49       27.71     24.90 o 
   3  12   0        8.90        6.01      8.26 o 
   4  12   0       99.80      106.20     15.25 o 
   5  12   0       23.24       18.89     36.45 o 
  -4 -12   1        4.11        3.74      7.31 o 
  -3 -12   1      162.49      181.94     17.30 o 
  -2 -12   1        0.43        1.37      6.22 o 
  -1 -12   1        7.58        7.82     10.57 o 
   0 -12   1        5.06        3.33      6.21 o 
   1 -12   1       13.33        8.28      5.98 o 
   2 -12   1        0.04        0.65      7.71 o 
  -7 -11   1        0.88        0.72      4.86 o 
  -6 -11   1        3.83        0.76     13.04 o 
  -5 -11   1      149.32      151.87     36.57 o 
  -4 -11   1      334.09      334.90     32.81 o 
  -3 -11   1       36.82       28.93     24.85 o 
  -2 -11   1       19.17       22.58     28.36 o 
  -1 -11   1       17.03       13.65     16.73 o 
   0 -11   1        0.01        0.97      3.43 o 
   1 -11   1        0.20        1.03      3.48 o 
   2 -11   1      215.60      205.58     23.06 o 
   3 -11   1       42.86       54.31     15.61 o 
   4 -11   1       14.35        8.62     18.89 o 
  -8 -10   1        9.33        7.20     12.21 o 
  -7 -10   1       29.07       20.58     46.56 o 
  -6 -10   1       40.49       24.54     39.25 o 
  -5 -10   1      106.02       88.43     10.62 o 
  -4 -10   1      151.73      150.83     15.41 o 
  -3 -10   1       32.25       26.86     17.58 o 
  -2 -10   1      204.83      201.67     17.54 o 
  -1 -10   1      114.33      109.20     16.95 o 
   1 -10   1      126.25      142.42     12.29 o 
   2 -10   1       11.54        8.38      7.02 o 
   3 -10   1       35.42       32.15      8.40 o 
   4 -10   1      141.58      170.76     25.57 o 
   5 -10   1       54.29       68.93     11.33 o 
   6 -10   1        1.66        2.17      4.34 o 
  -9  -9   1        9.79       11.71     23.68 o 
  -8  -9   1       67.95       69.04     17.92 o 
  -7  -9   1       62.15       63.52     20.57 o 
  -6  -9   1       52.42       49.64     39.56 o 
  -5  -9   1      437.28      460.21     22.28 o 
  -4  -9   1        3.41        5.13      4.87 o 
  -3  -9   1        0.83        2.69      5.69 o 
  -2  -9   1        1.52        1.56      4.02 o 
  -1  -9   1      367.65      355.28     27.35 o 
   0  -9   1      222.78      236.06     21.19 o 
   1  -9   1      464.98      441.89     40.89 o 
   2  -9   1       10.36       11.15      6.23 o 
   3  -9   1       79.33       68.92      9.31 o 
   4  -9   1       95.92       85.74     18.10 o 
   5  -9   1       44.08       26.70     23.41 o 
   6  -9   1       14.97        9.29     12.27 o 
   7  -9   1       16.29       13.83     14.11 o 
 -10  -8   1        9.73        4.99     29.26 o 
  -9  -8   1      200.00      241.37     50.59 o 
  -8  -8   1       83.69       89.93     18.59 o 
  -7  -8   1      116.72      123.68     22.31 o 
  -6  -8   1      413.29      415.50     39.62 o 
  -5  -8   1       94.99       90.76     11.73 o 
  -4  -8   1      267.76      241.11     20.98 o 
  -3  -8   1       11.58       12.82      5.26 o 
  -2  -8   1       47.72       46.39      5.91 o 
  -1  -8   1        4.34        3.47      2.94 o 
   0  -8   1      137.40      140.20     12.83 o 
   1  -8   1     1135.24     1209.13     54.88 o 
   2  -8   1       59.61       57.29     20.65 o 
   3  -8   1       20.42       14.97      8.58 o 
   4  -8   1      525.42      484.69     36.36 o 
   5  -8   1       47.02       28.87     17.81 o 
   6  -8   1       12.33        8.88      6.19 o 
   7  -8   1       41.01       38.75     22.21 o 
   8  -8   1       50.47       54.29     14.90 o 
 -10  -7   1       35.02       28.22     45.55 o 
  -9  -7   1        1.26        1.62      3.91 o 
  -8  -7   1      190.94      219.61     37.86 o 
  -7  -7   1       51.72       48.94     56.79 o 
  -6  -7   1      615.92      593.22     59.95 o 
  -5  -7   1       25.20       17.86      3.13 o 
  -4  -7   1       43.91       54.32      5.23 o 
  -3  -7   1       44.50       39.97      4.01 o 
  -2  -7   1      403.22      376.65     15.67 o 
  -1  -7   1      101.88      105.12      8.89 o 
   0  -7   1     1816.00     1909.14     77.01 o 
   1  -7   1      350.82      359.31     20.23 o 
   2  -7   1       31.40       39.06     12.76 o 
   3  -7   1      255.51      262.58     15.41 o 
   4  -7   1        9.86       10.74      5.55 o 
   5  -7   1      169.67      152.17     17.18 o 
   6  -7   1        3.28        1.54      3.41 o 
   7  -7   1       62.93       60.27     17.57 o 
   8  -7   1        0.22        1.97      4.74 o 
   9  -7   1       13.03        8.83      7.60 o 
 -11  -6   1        0.47        2.40      4.21 o 
 -10  -6   1        1.54        0.66      5.72 o 
  -9  -6   1       40.66       45.74     13.11 o 
  -8  -6   1      612.64      664.09     46.36 o 
  -7  -6   1      207.00      202.36     14.92 o 
  -6  -6   1        5.82        3.68      2.91 o 
  -5  -6   1       34.88       31.86      3.33 o 
  -4  -6   1      100.69      101.31      7.06 o 
  -3  -6   1        2.77        2.50      1.43 o 
  -2  -6   1      908.25      956.93     34.55 o 
  -1  -6   1       15.80       15.63      6.86 o 
   0  -6   1       10.96       16.21      6.49 o 
   1  -6   1        9.30        6.80      4.83 o 
   2  -6   1       47.75       61.46      8.28 o 
   3  -6   1      151.65      160.34     13.20 o 
   4  -6   1       49.41       41.07      4.76 o 
   5  -6   1       28.91       13.95      5.43 o 
   6  -6   1       11.25       14.05     10.14 o 
   7  -6   1        0.75        1.35      5.06 o 
   8  -6   1       27.65       24.79     19.34 o 
   9  -6   1       28.63       22.75     21.93 o 
  10  -6   1       60.37       38.75     50.25 o 
 -10  -5   1       17.21       17.88     27.57 o 
  -9  -5   1      238.81      230.64     17.52 o 
  -8  -5   1        1.64        2.91      3.16 o 
  -7  -5   1      455.83      477.36     21.04 o 
  -6  -5   1      144.07      131.32      8.92 o 
  -5  -5   1       15.38       10.82      4.29 o 
  -4  -5   1      154.65      143.02      7.89 o 
  -3  -5   1      269.03      267.13      9.52 o 
  -2  -5   1       27.11       16.52      3.96 o 
  -1  -5   1     1109.13     1154.03     26.13 o 
   0  -5   1        4.74       11.20      4.26 o 
   1  -5   1       11.59       11.87      4.62 o 
   2  -5   1     2353.32     2488.85     63.96 o 
   3  -5   1        1.83        4.67      2.16 o 
   4  -5   1       66.21       51.80      3.96 o 
   5  -5   1       82.32       96.89      5.00 o 
   6  -5   1      457.12      460.72     33.26 o 
   7  -5   1       32.11       34.62     17.44 o 
   8  -5   1       83.20       90.43     12.89 o 
   9  -5   1       33.75       34.66     12.03 o 
  10  -5   1       94.64       92.05     16.09 o 
  11  -5   1       12.86        6.33     10.24 o 
 -10  -4   1      150.68      143.71     14.50 o 
  -9  -4   1      143.85      153.18     13.31 o 
  -8  -4   1        0.01        1.34      2.31 o 
  -7  -4   1      705.16      727.83     19.69 o 
  -6  -4   1     1319.68     1393.36     47.58 o 
  -5  -4   1       29.70       25.97      2.81 o 
  -4  -4   1      205.98      189.82      8.46 o 
  -3  -4   1      552.76      523.05     11.34 o 
  -2  -4   1     1206.85     1309.99     31.99 o 
  -1  -4   1        5.13        4.57      2.12 o 
   0  -4   1      614.77      654.28     13.06 o 
   1  -4   1      104.62       95.91      5.02 o 
   2  -4   1      163.03      128.72      7.21 o 
   3  -4   1       71.42       68.62      5.35 o 
   4  -4   1        1.13        5.10      2.42 o 
   5  -4   1        0.61        2.43      2.97 o 
   6  -4   1       47.06       56.68     11.66 o 
   7  -4   1      592.91      562.60     35.59 o 
   8  -4   1      578.16      612.11     54.84 o 
   9  -4   1        0.69        1.04      5.81 o 
  10  -4   1       39.28       40.16     13.09 o 
  11  -4   1       11.60        6.92      6.78 o 
 -12  -3   1       73.13       62.21     13.81 o 
 -11  -3   1       80.17       83.73     15.43 o 
 -10  -3   1        4.25        3.85      4.72 o 
  -9  -3   1        0.57        0.27      4.01 o 
  -8  -3   1       91.97       88.00     10.66 o 
  -7  -3   1       31.86       25.61      3.37 o 
  -6  -3   1      690.04      725.34     27.85 o 
  -5  -3   1      221.30      207.41      9.41 o 
  -4  -3   1       14.83       13.43      2.06 o 
  -3  -3   1      482.73      482.71      9.59 o 
  -2  -3   1      200.15      181.64      4.25 o 
  -1  -3   1        1.76        1.35      0.70 o 
   0  -3   1      236.30      272.56      8.51 o 
   1  -3   1     2572.16     2477.35     46.35 o 
   2  -3   1     5258.13     5265.85    156.31 o 
   3  -3   1     3413.34     3453.41    115.18 o 
   4  -3   1      136.90      145.72      7.18 o 
   5  -3   1      159.00      164.98     16.41 o 
   6  -3   1      220.24      233.89     16.63 o 
   7  -3   1     1370.60     1375.43     45.19 o 
   8  -3   1      854.85      952.23     60.99 o 
   9  -3   1       21.57       26.24     17.39 o 
  10  -3   1       31.40       33.06     19.17 o 
  11  -3   1        4.84        4.43      5.63 o 
 -12  -2   1       49.10       49.59     14.58 o 
 -11  -2   1        0.89        0.22      4.43 o 
 -10  -2   1       43.27       36.72     13.98 o 
  -9  -2   1       86.89       85.09      7.80 o 
  -8  -2   1       44.01       39.71      5.10 o 
  -7  -2   1      226.78      227.01     10.48 o 
  -6  -2   1     1186.20     1200.07     42.60 o 
  -5  -2   1     1441.67     1585.95     29.98 o 
  -4  -2   1      172.28      174.08      6.67 o 
  -3  -2   1      285.80      294.95      4.91 o 
  -2  -2   1      645.59      639.49     13.96 o 
  -1  -2   1        6.14        7.59      1.71 o 
   0  -2   1      486.88      512.29     17.04 o 
   1  -2   1     9556.84     9210.50    103.35 o 
   2  -2   1      184.21      164.10      4.77 o 
   3  -2   1     2256.06     2107.33     48.46 o 
   4  -2   1     1036.70     1060.14     54.29 o 
   5  -2   1        5.21        7.94      4.57 o 
   6  -2   1      484.64      472.01     29.95 o 
   7  -2   1      456.71      449.17     23.38 o 
   8  -2   1      594.46      624.77     36.22 o 
   9  -2   1        3.26        3.12      5.67 o 
  10  -2   1       31.22       41.43     22.14 o 
  11  -2   1        0.66        1.80      5.05 o 
  12  -2   1        0.41        1.82      3.81 o 
 -12  -1   1       95.96       71.86     16.43 o 
 -11  -1   1       68.19       73.31     15.52 o 
 -10  -1   1       85.38       76.51     16.17 o 
  -9  -1   1      235.43      222.13     16.66 o 
  -8  -1   1       22.62       25.35     13.27 o 
  -7  -1   1      857.12      826.41     44.25 o 
  -6  -1   1      107.07      102.04      6.21 o 
  -5  -1   1      134.82      110.75      4.99 o 
  -4  -1   1      259.80      231.54      6.94 o 
  -3  -1   1       30.52       33.13      1.84 o 
  -2  -1   1      403.34      387.42      5.48 o 
  -1  -1   1      477.40      472.59      7.81 o 
   0  -1   1     1700.71     1629.13     17.59 o 
   1  -1   1    14659.39    15819.58    736.88 o 
   2  -1   1     3488.79     3079.12     79.36 o 
   3  -1   1      129.35      134.86      2.93 o 
   4  -1   1        0.06        0.70      0.60 o 
   5  -1   1      192.15      176.65      8.41 o 
   6  -1   1      392.93      422.78     13.21 o 
   7  -1   1      125.40      124.34     13.92 o 
   8  -1   1      800.50      841.64     36.13 o 
   9  -1   1      571.16      600.54     41.11 o 
  10  -1   1      356.33      363.66     26.52 o 
  11  -1   1        1.78        1.11      4.75 o 
  12  -1   1       25.24       16.75     24.31 o 
 -12   0   1        4.07        5.48     10.58 o 
 -11   0   1        9.26       13.97     17.10 o 
 -10   0   1        5.02        2.23      4.88 o 
  -9   0   1      298.61      295.41     29.62 o 
  -8   0   1      618.80      629.76     18.96 o 
  -7   0   1        0.34        0.72      1.21 o 
  -6   0   1      316.16      293.91     11.58 o 
  -5   0   1     1443.53     1645.34     32.89 o 
  -4   0   1     4096.43     4263.76     75.60 o 
  -3   0   1      882.08      852.72     10.08 o 
  -2   0   1      902.85      899.21     14.68 o 
  -1   0   1        0.84        0.60      0.36 o 
   0   0   1     3623.53     3090.67    228.46 o 
   1   0   1     1255.10     1216.02     43.54 o 
   2   0   1       61.55       65.95      2.00 o 
   3   0   1      384.82      369.40      5.42 o 
   4   0   1     3346.29     3573.12     47.61 o 
   5   0   1      307.05      288.87     11.63 o 
   6   0   1        2.49        1.99      1.86 o 
   7   0   1        0.45        0.75      1.92 o 
   8   0   1        0.93        1.04      2.00 o 
   9   0   1      160.12      130.89     15.32 o 
  10   0   1       51.33       43.22     14.86 o 
  11   0   1        5.83        4.22      5.14 o 
  12   0   1      145.34      152.85     24.04 o 
 -12   1   1        2.17        5.07      9.98 o 
 -11   1   1       99.77      108.68     25.59 o 
 -10   1   1      293.90      279.52     46.12 o 
  -9   1   1       71.71       67.04      9.67 o 
  -8   1   1      823.81      806.19     68.75 o 
  -7   1   1       70.59       65.74      3.71 o 
  -6   1   1      139.16      133.39      7.91 o 
  -5   1   1      143.65      169.07      7.32 o 
  -4   1   1     1287.43     1315.75     23.16 o 
  -3   1   1      137.40      132.12      3.85 o 
  -2   1   1      379.70      382.19     22.09 o 
  -1   1   1      565.12      549.46     21.53 o 
   0   1   1      897.58      824.56     25.20 o 
   1   1   1      251.17      238.21      5.04 o 
   2   1   1     2062.11     1834.64     29.64 o 
   3   1   1      933.95     1003.70     24.47 o 
   4   1   1      547.35      522.75      8.21 o 
   5   1   1      278.77      261.22      9.66 o 
   6   1   1       57.89       58.81      4.27 o 
   7   1   1      192.34      181.63     12.06 o 
   8   1   1      133.12      129.56      6.84 o 
   9   1   1      453.84      405.33     23.47 o 
  10   1   1        5.21        7.93     10.15 o 
  11   1   1       81.10       90.57     12.15 o 
  12   1   1       14.86       13.20     27.79 o 
 -12   2   1       21.04       26.63     42.44 o 
 -11   2   1       20.01       26.38     32.15 o 
 -10   2   1       14.14       20.52     12.82 o 
  -9   2   1        4.44       10.47      7.64 o 
  -8   2   1      145.49      144.64     20.21 o 
  -7   2   1       94.90       81.79     11.51 o 
  -6   2   1      231.12      230.71     21.64 o 
  -5   2   1       18.08       18.71     11.74 o 
  -4   2   1      218.03      194.02     11.95 o 
  -3   2   1       74.82       62.95      2.29 o 
  -2   2   1      682.82      682.00     10.31 o 
  -1   2   1     2682.24     2342.17     19.43 o 
   0   2   1     1917.64     1773.09     13.20 o 
   1   2   1       44.00       39.62      2.34 o 
   2   2   1     6982.74     6792.63     64.13 o 
   3   2   1     2504.88     2555.08     30.66 o 
   4   2   1     1387.42     1445.54     21.88 o 
   5   2   1      788.82      915.43     17.10 o 
   6   2   1       66.67       61.33      4.10 o 
   7   2   1       34.97       33.04      4.97 o 
   8   2   1      117.44      116.77      8.68 o 
   9   2   1        1.02        5.02      3.10 o 
  10   2   1       65.27       59.32     11.16 o 
  11   2   1      243.17      321.04     37.43 o 
  12   2   1        0.09        0.80      3.68 o 
 -11   3   1       93.89      111.69     15.29 o 
 -10   3   1        8.18        5.95      5.84 o 
  -9   3   1      179.31      207.29     18.03 o 
  -8   3   1        2.68        1.46      3.95 o 
  -7   3   1       36.38       40.52     16.87 o 
  -6   3   1      980.17     1109.69     80.40 o 
  -5   3   1      153.46      182.67     15.32 o 
  -4   3   1      273.98      271.96     19.08 o 
  -3   3   1      266.48      283.74      7.90 o 
  -2   3   1      686.71      782.19     12.36 o 
  -1   3   1     2034.91     2217.27     26.39 o 
   0   3   1      659.89      637.92      7.34 o 
   1   3   1       28.62       28.97      1.63 o 
   2   3   1     3939.47     4006.67    152.62 o 
   3   3   1      723.34      771.09     15.13 o 
   4   3   1      189.19      160.76      4.47 o 
   5   3   1      375.69      397.20     13.66 o 
   6   3   1       20.63       24.32      4.32 o 
   7   3   1        3.37        5.69      3.02 o 
   8   3   1      572.53      552.72     18.67 o 
   9   3   1       99.57      102.82      9.80 o 
  10   3   1        0.75        1.87      3.86 o 
  11   3   1        4.98        5.25      5.31 o 
  12   3   1        3.17        0.52      6.34 o 
 -11   4   1       16.79       10.43     12.02 o 
 -10   4   1       76.95       80.38     19.30 o 
  -9   4   1      131.08      146.78     19.09 o 
  -8   4   1       24.57       28.91     18.47 o 
  -7   4   1        0.02        2.75      2.74 o 
  -6   4   1      400.30      371.94     24.99 o 
  -5   4   1        0.75        2.09      3.15 o 
  -4   4   1      116.44       98.78      5.39 o 
  -3   4   1        2.39        6.45      2.76 o 
  -2   4   1     3412.23     3725.48     43.24 o 
  -1   4   1        2.99        2.74      1.12 o 
   0   4   1      889.63      970.79     30.64 o 
   1   4   1      665.18      656.53     16.56 o 
   2   4   1     5165.82     5129.69     35.88 o 
   3   4   1     2703.12     2789.04    148.21 o 
   4   4   1       86.21       76.60      5.06 o 
   5   4   1        3.65        7.29      3.15 o 
   6   4   1      912.06      873.23     34.66 o 
   7   4   1      330.16      337.35     13.48 o 
   8   4   1     1201.87     1222.15     58.64 o 
   9   4   1       63.80       68.85      6.94 o 
  10   4   1       54.24       44.36      6.84 o 
  11   4   1       36.46       38.89     42.36 o 
 -10   5   1        1.59        5.49      5.19 o 
  -9   5   1       72.28       63.87     13.56 o 
  -8   5   1      165.02      174.70     16.27 o 
  -7   5   1      192.28      205.06     24.19 o 
  -6   5   1      156.72      162.09     14.98 o 
  -5   5   1       15.79       16.40     10.00 o 
  -4   5   1      193.02      188.89     10.70 o 
  -3   5   1       25.61       22.52      3.68 o 
  -2   5   1       19.07        9.73      3.89 o 
  -1   5   1     1308.51     1239.13     23.83 o 
   0   5   1      956.45      983.33     19.20 o 
   1   5   1       33.29       29.01      3.17 o 
   2   5   1      688.95      685.87     17.43 o 
   3   5   1     2103.68     2272.92     72.31 o 
   4   5   1        3.59        2.92      0.72 o 
   5   5   1      548.97      582.72     21.78 o 
   6   5   1        0.09        1.05      0.93 o 
   7   5   1     1333.95     1265.70     34.70 o 
   8   5   1      399.40      404.49     19.46 o 
   9   5   1        9.43        7.17      4.49 o 
  10   5   1      126.07      125.50     18.19 o 
  11   5   1       30.00       20.96      7.84 o 
 -10   6   1       36.12       33.48     38.82 o 
  -9   6   1      125.63      122.87     18.53 o 
  -8   6   1       16.05       14.11     14.18 o 
  -7   6   1      308.83      321.78     22.90 o 
  -6   6   1        0.02        1.52      3.44 o 
  -5   6   1       21.36        7.99      7.54 o 
  -4   6   1       41.83       34.71      3.64 o 
  -3   6   1      400.43      412.29     17.83 o 
  -2   6   1       25.41       21.89      6.61 o 
  -1   6   1      611.32      634.78     18.34 o 
   0   6   1      565.12      549.31     18.89 o 
   1   6   1      170.65      178.14      9.24 o 
   2   6   1      128.06      121.14      6.19 o 
   3   6   1      899.71      994.37     30.32 o 
   4   6   1      128.96      142.31     14.40 o 
   5   6   1       11.46       21.88     13.86 o 
   6   6   1      560.65      521.37     14.74 o 
   7   6   1       68.75       68.02      5.57 o 
   8   6   1      122.09      107.33     12.96 o 
   9   6   1       47.53       45.50     14.38 o 
  10   6   1      120.43      133.39     22.47 o 
  11   6   1      272.82      270.75     51.87 o 
  -9   7   1      124.15      139.91     22.65 o 
  -8   7   1       33.66       27.39     34.53 o 
  -7   7   1      139.09      131.60     15.25 o 
  -6   7   1        4.50        3.97      5.18 o 
  -5   7   1        0.01        1.12      2.31 o 
  -4   7   1       13.05       16.05      4.46 o 
  -3   7   1       62.26       60.52      7.04 o 
  -2   7   1     1197.57     1234.06     51.11 o 
  -1   7   1       65.23       58.21      7.93 o 
   0   7   1     1612.32     1402.76    173.40 o 
   1   7   1      837.88      841.06     31.84 o 
   2   7   1      397.71      411.46     16.21 o 
   3   7   1      123.46      126.74     15.02 o 
   4   7   1      203.77      181.09     18.04 o 
   5   7   1       20.72       20.95     15.56 o 
   6   7   1      471.73      486.35     28.92 o 
   7   7   1       10.49       12.08     10.06 o 
   8   7   1        3.34        4.16      4.59 o 
   9   7   1       22.59       21.60     26.83 o 
  10   7   1      166.29      151.40     26.88 o 
  11   7   1        2.66        4.12      5.43 o 
  -8   8   1        4.11       -0.20     10.80 o 
  -7   8   1        6.77        6.27      6.45 o 
  -6   8   1        2.91        2.12      4.35 o 
  -5   8   1       21.47       17.18     15.08 o 
  -4   8   1       30.12       32.57      7.33 o 
  -3   8   1      336.00      329.85     24.77 o 
  -2   8   1      230.12      233.66     13.29 o 
  -1   8   1      492.40      489.46     18.80 o 
   0   8   1     1266.69     1362.53     38.44 o 
   1   8   1       12.61       14.59      3.88 o 
   2   8   1      105.41       98.67      6.86 o 
   3   8   1       57.29       75.18     12.21 o 
   4   8   1      176.00      183.70     15.14 o 
   5   8   1      526.69      451.78     27.49 o 
   6   8   1      234.74      191.13     15.89 o 
   7   8   1        4.93        5.73      3.50 o 
   8   8   1       12.68       13.10     14.75 o 
   9   8   1        6.33       10.46     21.00 o 
  10   8   1      217.73      243.58     49.91 o 
  11   8   1        7.54        4.31      5.65 o 
  -8   9   1       42.83       38.17     13.93 o 
  -7   9   1      118.36      134.04     26.08 o 
  -6   9   1        0.00        2.14      5.49 o 
  -5   9   1       53.17       45.32     36.65 o 
  -4   9   1       70.03       97.63     17.76 o 
  -3   9   1       59.52       54.51      8.65 o 
  -2   9   1      159.36      168.55     13.91 o 
  -1   9   1      424.00      428.33     24.60 o 
   0   9   1      205.28      215.40     17.25 o 
   1   9   1       10.08       10.60      6.51 o 
   2   9   1       11.52        5.66      7.04 o 
   3   9   1       48.33       55.36     17.24 o 
   4   9   1      178.18      165.11     20.60 o 
   5   9   1        0.60        2.59      2.64 o 
   6   9   1      153.20      161.52     17.52 o 
   7   9   1       35.39       44.27      9.47 o 
   8   9   1        4.27        7.68      9.29 o 
   9   9   1      446.69      512.45     97.61 o 
  10   9   1        2.46        2.09      9.00 o 
  -6  10   1        0.00        1.43      5.00 o 
  -5  10   1       17.19       18.16     17.48 o 
  -4  10   1       15.47       11.25     12.47 o 
  -3  10   1        6.67        5.42      7.84 o 
  -2  10   1        0.25        1.11      2.29 o 
  -1  10   1        9.25        6.79      5.78 o 
   0  10   1        6.82       13.91     10.35 o 
   1  10   1        2.45        1.94      5.42 o 
   2  10   1      422.00      456.19     33.57 o 
   3  10   1       42.70       46.76     28.14 o 
   4  10   1       29.85       26.91     12.29 o 
   5  10   1        3.31        4.44      7.67 o 
   6  10   1       14.46       10.85     10.88 o 
   7  10   1      105.64      116.55     26.06 o 
   8  10   1       78.61       86.55     21.65 o 
   9  10   1       12.54        2.06      7.23 o 
  -5  11   1        5.82        3.92      6.55 o 
  -4  11   1       28.39       10.32     19.40 o 
  -3  11   1       28.12       20.83     24.37 o 
  -2  11   1       11.07        8.49     10.78 o 
  -1  11   1        8.33        9.86      8.62 o 
   0  11   1      238.62      239.74     22.07 o 
   1  11   1       48.58       53.52     35.66 o 
   2  11   1       20.87       17.63     13.51 o 
   3  11   1        3.33        4.54      5.43 o 
   4  11   1        0.04        1.06      2.90 o 
   5  11   1        0.75        1.34      4.10 o 
   6  11   1      301.15      324.61     31.68 o 
   7  11   1        2.08        2.22      7.34 o 
   8  11   1       46.37       52.63     16.84 o 
  -3  12   1        5.13        6.41     10.27 o 
  -2  12   1        3.80        5.17      9.36 o 
  -1  12   1        8.20        6.88     23.81 o 
   0  12   1       95.32       99.93     17.76 o 
   1  12   1       43.05       38.48     12.56 o 
   2  12   1      269.35      313.18     32.86 o 
   3  12   1       59.40       78.73     15.67 o 
   4  12   1       23.74       21.52     17.84 o 
   5  12   1        1.00        2.53      5.37 o 
   6  12   1       74.50       75.38     21.63 o 
   0  13   1       22.59       21.24     32.90 o 
   1  13   1        1.31        1.78      2.98 o 
   2  13   1        7.99        6.44      7.24 o 
   3  13   1        5.48        7.80      7.35 o 
  -3 -12   2      201.93      226.96     34.90 o 
  -2 -12   2      134.96      140.80     17.40 o 
  -1 -12   2        2.92        1.82      3.18 o 
   0 -12   2       17.38       13.67     16.93 o 
   1 -12   2        1.98        0.52      5.84 o 
  -6 -11   2      240.36      291.11     41.48 o 
  -5 -11   2       35.23       25.53     27.26 o 
  -4 -11   2       30.21       22.59     49.01 o 
  -3 -11   2       37.37       29.63     29.97 o 
  -2 -11   2        1.48        3.59      3.95 o 
  -1 -11   2        0.04        0.43      3.30 o 
   0 -11   2        0.42        0.88      6.22 o 
   1 -11   2       23.24       14.54     21.79 o 
   2 -11   2      175.68      193.13     31.80 o 
   3 -11   2       12.77        7.40     12.08 o 
   4 -11   2       32.75       19.26     30.82 o 
  -7 -10   2        5.71        5.89     17.88 o 
  -6 -10   2       19.84       10.03     15.27 o 
  -5 -10   2       58.50       62.35     50.96 o 
  -4 -10   2       73.57       78.96     11.54 o 
  -3 -10   2      107.51      112.12     13.72 o 
  -2 -10   2       54.63       55.04     11.80 o 
  -1 -10   2        3.52        1.21      5.10 o 
   0 -10   2        2.66        5.49      5.69 o 
   1 -10   2        0.12        0.85      3.28 o 
   2 -10   2      108.17      110.68     11.36 o 
   3 -10   2       10.00        4.67      5.39 o 
   4 -10   2       31.17       32.10     11.41 o 
   5 -10   2        2.56        3.11      5.72 o 
   6 -10   2        5.99        4.46      7.59 o 
  -8  -9   2       29.93       25.38     57.45 o 
  -7  -9   2      120.54      133.85     27.15 o 
  -6  -9   2       70.65       54.44     67.82 o 
  -5  -9   2       79.72       84.02     18.01 o 
  -4  -9   2       18.89       19.80     10.97 o 
  -3  -9   2       18.39       18.50     15.10 o 
  -2  -9   2        4.58        5.49      5.52 o 
  -1  -9   2      130.43      127.45     13.27 o 
   0  -9   2      465.89      497.98     37.25 o 
   1  -9   2        1.78        3.21      4.09 o 
   2  -9   2       27.13       28.69     13.34 o 
   3  -9   2        1.81        2.83      2.86 o 
   4  -9   2       28.18       26.47     22.38 o 
   5  -9   2        6.44        4.23      5.71 o 
   6  -9   2        8.90       15.78     10.93 o 
   7  -9   2       39.80       34.16     26.48 o 
  -9  -8   2        0.05        0.91      8.39 o 
  -8  -8   2       10.07       14.31     19.59 o 
  -7  -8   2      303.97      323.71     42.09 o 
  -6  -8   2        1.75        3.54     10.34 o 
  -5  -8   2       88.03       94.58     10.99 o 
  -4  -8   2       35.09       41.12     23.96 o 
  -3  -8   2        9.62       16.43      8.49 o 
  -2  -8   2      345.30      283.12     38.20 o 
  -1  -8   2      169.16      175.14     14.67 o 
   0  -8   2      884.07      830.82     38.05 o 
   1  -8   2       63.49       62.73     11.88 o 
   2  -8   2       46.36       41.00     10.27 o 
   3  -8   2        0.66        0.53      2.79 o 
   4  -8   2      208.21      201.84     13.42 o 
   5  -8   2       15.65        9.34      7.90 o 
   6  -8   2      168.67      188.05     21.12 o 
   7  -8   2       19.11       22.64     15.13 o 
   8  -8   2        0.35        1.45      4.41 o 
 -10  -7   2       61.68       65.87     17.54 o 
  -9  -7   2       79.15       71.58     40.40 o 
  -8  -7   2        3.34        3.26      6.12 o 
  -7  -7   2      107.39      125.90     20.30 o 
  -6  -7   2      196.60      215.36     24.83 o 
  -5  -7   2      252.58      228.50     14.78 o 
  -4  -7   2      143.11      129.19     10.86 o 
  -3  -7   2      261.28      288.84     12.05 o 
  -2  -7   2      331.24      315.87     13.55 o 
  -1  -7   2        7.47       11.42      6.92 o 
   0  -7   2      352.78      351.22     17.42 o 
   1  -7   2       26.22       35.91      8.34 o 
   2  -7   2      361.98      371.73     18.27 o 
   3  -7   2       18.26       20.33     10.15 o 
   4  -7   2      457.30      473.74     27.40 o 
   5  -7   2       83.50       60.49      8.05 o 
   6  -7   2        3.24       -1.44      7.18 o 
   7  -7   2        0.09        2.27      4.87 o 
   8  -7   2       18.72       16.35     11.32 o 
   9  -7   2       18.36       16.68     18.80 o 
 -11  -6   2       96.80      102.63     19.05 o 
 -10  -6   2       88.06       92.51     18.41 o 
  -9  -6   2       18.20       15.26     30.27 o 
  -8  -6   2       31.98       32.43     32.99 o 
  -7  -6   2      342.14      357.37     35.58 o 
  -6  -6   2       36.22       34.83      4.08 o 
  -5  -6   2      912.56      976.37     43.68 o 
  -4  -6   2      231.29      239.05      9.64 o 
  -3  -6   2      143.01      151.46     10.00 o 
  -2  -6   2        2.94        4.98      2.17 o 
  -1  -6   2       65.63       68.09      5.87 o 
   0  -6   2      663.47      656.20     33.49 o 
   1  -6   2      624.02      635.22     32.13 o 
   2  -6   2        0.06        1.80      3.42 o 
   3  -6   2      231.35      230.93     14.63 o 
   4  -6   2       43.59       46.73      7.83 o 
   5  -6   2       13.53       13.31      7.87 o 
   6  -6   2      138.78      110.24     14.39 o 
   7  -6   2       18.86        7.50      6.00 o 
   8  -6   2        0.21        1.76      2.73 o 
   9  -6   2      133.78      135.44     18.51 o 
  10  -6   2       57.09       61.19     11.91 o 
 -10  -5   2       38.47       41.33     12.02 o 
  -9  -5   2       17.71       16.54     12.04 o 
  -8  -5   2        9.22       12.19      8.38 o 
  -7  -5   2       61.95       71.86      8.55 o 
  -6  -5   2      136.42      128.10      7.27 o 
  -5  -5   2     1138.76     1118.75     24.10 o 
  -4  -5   2       72.31       63.27      3.92 o 
  -3  -5   2      168.23      181.70      9.04 o 
  -2  -5   2       23.74       26.84      3.85 o 
  -1  -5   2       87.82       79.45      5.85 o 
   0  -5   2        4.87        4.44      2.29 o 
   1  -5   2       19.83       13.54      7.27 o 
   2  -5   2     1778.04     1800.59     39.57 o 
   3  -5   2     1999.79     2154.99     88.32 o 
   4  -5   2      511.87      509.76     23.79 o 
   5  -5   2        9.98       14.77      3.84 o 
   6  -5   2       40.15       37.56     19.95 o 
   7  -5   2        5.60        4.51      4.60 o 
   8  -5   2       81.74       80.51     40.26 o 
   9  -5   2        6.47       13.51     11.47 o 
  10  -5   2      101.90       98.05     18.10 o 
  11  -5   2        2.32        2.57      5.20 o 
 -10  -4   2       13.13       10.18     11.55 o 
  -9  -4   2       16.48       13.40     13.74 o 
  -8  -4   2        1.14        2.01      4.31 o 
  -7  -4   2     1159.14     1142.13     42.42 o 
  -6  -4   2     4371.99     4530.59     71.15 o 
  -5  -4   2     1668.62     1715.45     57.48 o 
  -4  -4   2       32.60       43.77      3.30 o 
  -3  -4   2      216.44      192.14      8.61 o 
  -2  -4   2      308.79      320.80     16.41 o 
  -1  -4   2      263.32      257.24     10.71 o 
   0  -4   2       28.34       18.02      4.31 o 
   1  -4   2       14.13       16.58      5.25 o 
   2  -4   2     1539.42     1470.60     48.46 o 
   3  -4   2      667.91      746.93     17.06 o 
   4  -4   2     1316.00     1432.21     51.97 o 
   5  -4   2       17.96       18.34      3.13 o 
   6  -4   2       17.93       15.44      3.69 o 
   7  -4   2       43.84       45.14     20.90 o 
   8  -4   2       14.71       12.82      8.49 o 
   9  -4   2      344.26      358.53     38.92 o 
  10  -4   2        0.60        2.42      3.27 o 
  11  -4   2       79.93       89.65     13.91 o 
 -11  -3   2       58.92       62.43     17.10 o 
 -10  -3   2       10.63        7.61      5.70 o 
  -9  -3   2       30.81       20.05     17.34 o 
  -8  -3   2       38.24       35.34     19.67 o 
  -7  -3   2      139.66      146.71      8.50 o 
  -6  -3   2      569.82      577.01     20.99 o 
  -5  -3   2       72.06       76.24      4.85 o 
  -4  -3   2       14.18       16.43      2.12 o 
  -3  -3   2        7.58        7.58      2.95 o 
  -2  -3   2        3.31        5.78      1.43 o 
  -1  -3   2      544.57      545.50     13.56 o 
   0  -3   2      935.53     1003.79     23.19 o 
   1  -3   2        0.95        1.03      1.01 o 
   2  -3   2     5919.67     5325.66    236.68 o 
   3  -3   2      303.07      344.49     15.89 o 
   4  -3   2     3637.67     3872.50     76.97 o 
   5  -3   2        3.44        4.24      1.90 o 
   6  -3   2      157.76      135.68     22.41 o 
   7  -3   2      138.51      125.91     13.71 o 
   8  -3   2       17.05       17.71     11.37 o 
   9  -3   2      357.47      380.09     25.78 o 
  10  -3   2       12.51        7.66     10.43 o 
  11  -3   2      363.53      408.40     54.44 o 
 -12  -2   2       19.57       14.30     20.36 o 
 -11  -2   2       10.44        8.74     14.50 o 
 -10  -2   2       77.62       83.41     15.74 o 
  -9  -2   2       33.68       32.65      7.65 o 
  -8  -2   2       47.17       37.53      4.47 o 
  -7  -2   2      453.12      432.76     12.35 o 
  -6  -2   2     1071.00     1104.01     37.16 o 
  -5  -2   2       54.43       54.61      3.15 o 
  -4  -2   2      195.17      228.96      9.23 o 
  -3  -2   2     2573.66     2679.54     90.05 o 
  -2  -2   2     2124.37     2237.59     16.82 o 
  -1  -2   2      448.93      461.04      7.20 o 
   0  -2   2     1265.31     1344.91     32.55 o 
   1  -2   2     3177.56     3092.15     55.62 o 
   2  -2   2      425.60      430.54      7.50 o 
   3  -2   2        2.84        6.18      2.58 o 
   4  -2   2      577.60      503.39     16.56 o 
   5  -2   2       53.73       42.67      3.78 o 
   6  -2   2       24.11       22.55      1.87 o 
   7  -2   2      101.09       91.99     11.43 o 
   8  -2   2      126.38      122.70     21.62 o 
   9  -2   2      310.82      330.97     33.24 o 
  10  -2   2      214.90      260.02     30.17 o 
  11  -2   2        8.28        5.47      7.01 o 
  12  -2   2       67.61       71.29     12.36 o 
 -12  -1   2       27.21       16.95     33.53 o 
 -11  -1   2       54.55       75.99     16.26 o 
 -10  -1   2      168.23      196.61     33.21 o 
  -9  -1   2     1087.68     1044.59     87.71 o 
  -8  -1   2       20.31       12.70      3.64 o 
  -7  -1   2       62.57       57.49      4.49 o 
  -6  -1   2        5.18        3.91      2.27 o 
  -5  -1   2      114.11      125.10      6.05 o 
  -4  -1   2      541.75      562.76     16.68 o 
  -3  -1   2       15.53       13.94      0.94 o 
  -2  -1   2     1116.53     1171.56     13.36 o 
  -1  -1   2      707.42      748.74     13.51 o 
   0  -1   2      185.37      201.27      4.91 o 
   1  -1   2      158.21      129.67      3.87 o 
   2  -1   2        5.66        7.24      2.72 o 
   3  -1   2       21.67       21.25      1.89 o 
   4  -1   2      551.38      557.02     10.61 o 
   5  -1   2      668.80      694.70     19.61 o 
   6  -1   2        9.47       13.25      2.35 o 
   7  -1   2       44.28       48.79      3.34 o 
   8  -1   2       80.04       70.64      3.47 o 
   9  -1   2       96.55       95.21     13.60 o 
  10  -1   2      642.84      655.45     35.92 o 
  11  -1   2       56.89       55.03     42.82 o 
  12  -1   2        0.97        3.84      8.30 o 
 -12   0   2        9.09        4.13      7.47 o 
 -11   0   2        2.10        1.51      6.45 o 
 -10   0   2       92.33       76.79     16.83 o 
  -9   0   2        5.29       13.46     10.88 o 
  -8   0   2       18.19       19.46      3.33 o 
  -7   0   2      457.04      426.06     18.48 o 
  -6   0   2      226.72      218.49     10.27 o 
  -5   0   2      447.64      479.14     10.61 o 
  -4   0   2     2945.60     3168.74     52.29 o 
  -3   0   2       36.86       31.61      1.81 o 
  -2   0   2     1269.02     1305.21     25.51 o 
  -1   0   2      650.18      665.19     21.84 o 
   0   0   2     3275.69     3022.96     40.42 o 
   1   0   2       63.08       50.85      1.96 o 
   2   0   2     1591.98     1493.82     36.78 o 
   3   0   2      122.81      136.03      4.38 o 
   4   0   2     2845.91     2935.17     57.96 o 
   5   0   2      631.79      716.17     16.51 o 
   6   0   2      286.27      276.06      7.59 o 
   7   0   2        0.03        0.37      1.00 o 
   8   0   2        6.49        6.60      3.47 o 
   9   0   2      175.64      194.05     16.56 o 
  10   0   2       76.22       74.33     12.40 o 
  11   0   2        1.17        1.89      3.77 o 
  12   0   2       44.71       42.53     26.93 o 
 -12   1   2       11.50        8.14     11.18 o 
 -11   1   2      160.47      194.23     44.08 o 
 -10   1   2      305.97      299.29     40.85 o 
  -9   1   2      164.70      161.38     13.62 o 
  -8   1   2      242.86      228.88     18.65 o 
  -7   1   2        1.81        2.86      1.94 o 
  -6   1   2       40.28       43.96      3.87 o 
  -5   1   2      222.56      233.12      9.99 o 
  -4   1   2       23.70       20.90      2.48 o 
  -3   1   2      576.36      583.51     10.83 o 
  -2   1   2     1292.38     1433.11     41.35 o 
  -1   1   2      275.00      250.65      7.07 o 
   0   1   2      296.82      314.64      6.44 o 
   1   1   2      523.02      550.88     10.19 o 
   2   1   2     1755.02     1691.01     48.21 o 
   3   1   2       43.28       44.31      2.18 o 
   4   1   2       45.84       68.80      2.97 o 
   5   1   2     1461.04     1564.95     30.97 o 
   6   1   2       62.97       51.75      4.05 o 
   7   1   2      160.50      139.64      9.31 o 
   8   1   2      189.03      180.44      8.68 o 
   9   1   2      221.93      211.70     14.12 o 
  10   1   2      309.17      331.69     22.67 o 
  11   1   2      170.06      201.82     19.54 o 
 -11   2   2       37.17       28.80     28.31 o 
 -10   2   2        1.76        3.37      3.87 o 
  -9   2   2       64.36       60.93     11.14 o 
  -8   2   2      453.02      439.99     33.22 o 
  -7   2   2      130.60      118.89     14.21 o 
  -6   2   2      135.71      132.86      7.76 o 
  -5   2   2      675.90      682.13     10.63 o 
  -4   2   2      161.17      149.07      6.56 o 
  -3   2   2        0.99        2.22      1.08 o 
  -2   2   2      249.36      249.58      4.52 o 
  -1   2   2     1276.32     1252.10     24.68 o 
   0   2   2     3734.70     3670.78     95.94 o 
   1   2   2     2017.86     1842.43     59.79 o 
   2   2   2        2.26        4.47      1.56 o 
   3   2   2     2231.20     2289.99     61.02 o 
   4   2   2     1367.49     1425.57     23.30 o 
   5   2   2      382.36      435.75     10.78 o 
   6   2   2        0.95        0.52      1.26 o 
   7   2   2       57.15       51.35      5.41 o 
   8   2   2      630.63      689.90     23.61 o 
   9   2   2       14.68       14.56      8.89 o 
  10   2   2      155.90      157.54     14.54 o 
  11   2   2      165.50      164.53     16.94 o 
  12   2   2        2.37        6.04     11.06 o 
 -11   3   2       12.07        8.54     15.12 o 
 -10   3   2       15.92       15.61     18.06 o 
  -9   3   2        3.25        4.51      6.51 o 
  -8   3   2       42.47       36.45     14.93 o 
  -7   3   2      298.02      304.78     18.50 o 
  -6   3   2       86.04       84.12     11.09 o 
  -5   3   2      292.30      280.43     20.90 o 
  -4   3   2      322.20      315.08     13.45 o 
  -3   3   2       87.61       75.88      4.89 o 
  -2   3   2     3481.42     3907.94    124.29 o 
  -1   3   2     1030.82     1094.49     13.79 o 
   0   3   2     1038.88      966.30     18.77 o 
   1   3   2     2669.60     2676.40     62.18 o 
   2   3   2      342.44      358.94     12.55 o 
   3   3   2     1757.00     1816.84     41.31 o 
   4   3   2       39.16       49.09      2.52 o 
   5   3   2       22.12       27.07      3.39 o 
   6   3   2        4.05        6.40      2.75 o 
   7   3   2      784.88      863.97     37.94 o 
   8   3   2      189.51      210.19     11.87 o 
   9   3   2       95.36       89.00     12.52 o 
  10   3   2       16.51       11.89      7.98 o 
  11   3   2      143.77      157.69     17.77 o 
  12   3   2       42.07       37.28     13.94 o 
 -11   4   2        6.71        8.05     16.98 o 
 -10   4   2        0.03        0.97      6.78 o 
  -9   4   2       19.14       12.82      8.94 o 
  -8   4   2      140.62      132.29     21.69 o 
  -7   4   2     1041.17     1057.13     56.03 o 
  -6   4   2     3100.65     3434.99    186.87 o 
  -5   4   2      465.75      501.67     30.85 o 
  -4   4   2      294.24      298.35     12.29 o 
  -3   4   2      146.91      154.98      8.13 o 
  -2   4   2       36.64       40.95      3.78 o 
  -1   4   2      293.67      297.18      6.70 o 
   0   4   2     2835.02     2760.94     62.58 o 
   1   4   2       97.14       79.23      3.06 o 
   2   4   2        6.97        7.19      2.65 o 
   3   4   2      536.91      559.69     23.51 o 
   4   4   2     1886.95     1993.82     32.06 o 
   5   4   2      895.49      915.40     23.48 o 
   6   4   2      117.95      101.07      7.18 o 
   7   4   2       76.89       76.76      7.54 o 
   8   4   2        1.04        1.76      2.51 o 
   9   4   2        0.01        1.35      2.83 o 
  10   4   2       21.98       23.15      7.82 o 
  11   4   2      133.91      157.14     21.94 o 
 -10   5   2        2.89        2.37      5.49 o 
  -9   5   2       84.59       93.81     12.14 o 
  -8   5   2       20.44       20.87      9.64 o 
  -7   5   2        0.62        3.89      6.56 o 
  -6   5   2      221.34      224.44     20.56 o 
  -5   5   2       27.65       24.04     10.78 o 
  -4   5   2      381.62      367.29     14.62 o 
  -3   5   2       23.53       21.68      2.74 o 
  -2   5   2     2739.68     2858.76    143.23 o 
  -1   5   2      103.61      116.64      5.22 o 
   0   5   2      136.27      120.32      5.98 o 
   1   5   2      320.32      341.20     14.72 o 
   2   5   2     2070.41     2316.87     65.68 o 
   3   5   2       26.74       20.23     11.06 o 
   4   5   2     2437.84     2441.79     51.68 o 
   5   5   2      216.69      190.20     10.15 o 
   6   5   2        1.75        3.91      2.03 o 
   7   5   2      815.19      794.77     21.33 o 
   8   5   2      130.22      114.09     10.82 o 
   9   5   2       34.44       32.14      6.68 o 
  10   5   2       22.75       21.86     14.37 o 
  11   5   2       99.66       96.31     14.97 o 
 -10   6   2        0.04        0.97      5.34 o 
  -9   6   2      230.81      252.22     30.21 o 
  -8   6   2       18.19       25.52     13.64 o 
  -7   6   2        3.45        8.80     11.17 o 
  -6   6   2      554.40      550.90     46.35 o 
  -5   6   2       44.82       58.47     28.64 o 
  -4   6   2      334.61      332.20     10.64 o 
  -3   6   2        8.06        8.98      4.78 o 
  -2   6   2      138.21      113.35      8.64 o 
  -1   6   2      211.10      199.21     12.22 o 
   0   6   2        6.35        3.93      2.11 o 
   1   6   2      419.44      424.58     11.03 o 
   2   6   2        6.58        8.79      1.45 o 
   3   6   2      769.17      784.51     25.88 o 
   4   6   2      602.39      579.14     34.06 o 
   5   6   2       59.60       44.73      8.63 o 
   6   6   2      381.10      334.15      8.43 o 
   7   6   2     1760.85     1595.85    121.67 o 
   8   6   2       72.24       67.21     12.83 o 
   9   6   2      257.34      242.32     15.84 o 
  10   6   2      237.02      236.80     30.34 o 
  11   6   2       73.63       72.89     15.59 o 
  -9   7   2       27.72       28.81     29.88 o 
  -8   7   2        6.18        5.44      8.50 o 
  -7   7   2       25.66       19.63     17.63 o 
  -6   7   2       42.23       32.93     25.37 o 
  -5   7   2       23.76       19.17     11.15 o 
  -4   7   2      109.91      111.94     10.50 o 
  -3   7   2        9.18        9.69      4.40 o 
  -2   7   2      126.38      118.29     11.07 o 
  -1   7   2        0.88        1.58      2.53 o 
   0   7   2     1005.66     1012.99     37.84 o 
   1   7   2       41.59       41.55      5.12 o 
   2   7   2       80.02       82.27      5.81 o 
   3   7   2      144.95      128.99     14.60 o 
   4   7   2      303.46      290.45     26.74 o 
   5   7   2        1.56        2.64      5.19 o 
   6   7   2        3.47        2.88      2.97 o 
   7   7   2       75.56       68.55      8.84 o 
   8   7   2        6.94        9.85      8.80 o 
   9   7   2       21.94       19.17     12.92 o 
  10   7   2      428.15      428.01     45.26 o 
  11   7   2       49.96       45.27     48.34 o 
  -8   8   2       41.66       41.29     13.09 o 
  -7   8   2        7.52        6.26      8.07 o 
  -6   8   2      401.53      396.43     42.11 o 
  -5   8   2       88.43       62.10     35.57 o 
  -4   8   2      353.43      299.60     33.51 o 
  -3   8   2       19.55       15.69      9.61 o 
  -2   8   2       48.85       43.73      9.27 o 
  -1   8   2      131.66      127.45     10.04 o 
   0   8   2      111.90      105.54      9.05 o 
   1   8   2      746.68      748.83     30.13 o 
   2   8   2      547.55      557.56     14.14 o 
   3   8   2        5.82       10.66      6.94 o 
   4   8   2      257.09      289.63     17.98 o 
   5   8   2       26.65       32.09      8.05 o 
   6   8   2        0.20        3.66      4.11 o 
   7   8   2      268.79      256.22     26.49 o 
   8   8   2       92.68      110.44     11.87 o 
   9   8   2       21.03       19.07     39.98 o 
  10   8   2       72.71       74.34     52.55 o 
  11   8   2       34.09       36.71     12.19 o 
  -8   9   2        3.01        5.01      5.84 o 
  -7   9   2        0.78        3.01     11.18 o 
  -6   9   2       11.19       11.30     13.18 o 
  -5   9   2      157.19      134.84     15.42 o 
  -4   9   2       40.51       24.38     21.17 o 
  -3   9   2       25.70       26.51      6.56 o 
  -2   9   2        7.99        6.66      5.29 o 
  -1   9   2       61.60       54.74      8.01 o 
   0   9   2     1160.22     1206.91     52.97 o 
   1   9   2       28.76       32.09      6.16 o 
   2   9   2        2.18        3.41      1.96 o 
   3   9   2       67.29       73.16     14.12 o 
   4   9   2        1.62        2.08      4.03 o 
   5   9   2        3.44       10.84      9.96 o 
   6   9   2       12.23       12.32     10.04 o 
   7   9   2       24.74       33.90     10.37 o 
   8   9   2      239.40      246.01     21.41 o 
   9   9   2       53.35       72.01     19.56 o 
  10   9   2       19.93       12.60     20.49 o 
  -6  10   2        0.71        3.86      8.07 o 
  -5  10   2        3.26        4.60      8.43 o 
  -4  10   2      150.11      174.09     19.35 o 
  -3  10   2       73.57       65.41     10.84 o 
  -2  10   2        6.46        2.63      4.20 o 
  -1  10   2       98.97      101.72      9.47 o 
   0  10   2       33.49       29.32     17.60 o 
   1  10   2      622.43      670.48     59.01 o 
   2  10   2        8.91       10.32      5.91 o 
   3  10   2        5.36       11.57      8.88 o 
   4  10   2       10.24       14.71     13.47 o 
   5  10   2       12.38       15.30     10.90 o 
   6  10   2      150.89      141.27     14.01 o 
   7  10   2       57.48       60.92     10.10 o 
   8  10   2      182.25      242.73     41.07 o 
   9  10   2      120.86      130.50     23.89 o 
  -5  11   2        4.43        1.67      5.63 o 
  -4  11   2       11.12       12.30      8.22 o 
  -3  11   2       53.41       55.77     15.74 o 
  -2  11   2      268.88      274.51     23.26 o 
  -1  11   2       41.93       35.75     18.40 o 
   0  11   2       34.08       36.46     41.26 o 
   1  11   2        2.63        3.20      4.94 o 
   2  11   2      149.71      154.67     17.81 o 
   3  11   2        0.08        2.58      5.01 o 
   4  11   2        1.81        5.78      5.96 o 
   5  11   2        1.69        2.75      4.76 o 
   6  11   2       69.60       72.69     12.13 o 
   7  11   2       10.19        6.84     12.50 o 
   8  11   2       27.24       17.27     33.05 o 
  -3  12   2        3.84        7.48     20.08 o 
  -2  12   2        7.09        5.88     19.95 o 
  -1  12   2        0.10        1.35      3.77 o 
   0  12   2       66.17       69.25     14.04 o 
   1  12   2       98.68      113.92     23.44 o 
   2  12   2       25.61       28.21     27.82 o 
   3  12   2        4.79        7.35      7.28 o 
   4  12   2       62.33       64.96     39.25 o 
   5  12   2      238.97      219.18     33.27 o 
   6  12   2       68.94       74.30     12.55 o 
   7  12   2       26.14       18.90     35.66 o 
   0  13   2        1.19        2.20      6.11 o 
   1  13   2       70.46       70.21     12.65 o 
   2  13   2        1.45        2.18      5.30 o 
   3  13   2       25.83       18.70     11.21 o 
   4  13   2      162.24      163.24     18.81 o 
  -5 -11   3      176.51      167.18     32.48 o 
  -4 -11   3        0.04        1.22     11.08 o 
  -3 -11   3        0.39        2.81      8.51 o 
  -2 -11   3       55.92       38.55     31.36 o 
  -1 -11   3       10.64        6.60      9.14 o 
   0 -11   3        0.32        1.40      4.25 o 
   1 -11   3      130.91      150.96     16.21 o 
   2 -11   3       93.48       84.41     14.52 o 
   3 -11   3      123.64      122.00     22.94 o 
  -7 -10   3        0.07       -0.19     10.22 o 
  -6 -10   3       11.93       15.09     19.52 o 
  -5 -10   3        1.27        4.02      6.40 o 
  -4 -10   3        8.29       10.43     21.48 o 
  -3 -10   3       26.34       23.51     22.54 o 
  -2 -10   3      103.96      113.60     12.86 o 
  -1 -10   3       22.53       21.39     23.63 o 
   0 -10   3        0.97        1.92      3.37 o 
   1 -10   3        0.47        1.71      2.81 o 
   2 -10   3       14.15        8.35      8.50 o 
   3 -10   3        2.31        2.72      3.97 o 
   4 -10   3       22.37       19.07     20.25 o 
   5 -10   3       96.25       93.20     14.24 o 
  -8  -9   3       23.91       20.40     38.47 o 
  -7  -9   3        5.57        3.35     14.04 o 
  -6  -9   3       21.35       22.92     29.54 o 
  -5  -9   3       62.47       32.37     61.02 o 
  -4  -9   3      185.39      164.34     31.57 o 
  -3  -9   3      113.25       92.42     15.39 o 
  -2  -9   3       24.72       27.70     17.92 o 
  -1  -9   3      106.27      107.45      9.31 o 
   0  -9   3       60.58       62.21     12.44 o 
   1  -9   3       18.51       18.48     12.27 o 
   2  -9   3       31.48       38.19     25.80 o 
   3  -9   3        1.16        2.14      3.08 o 
   4  -9   3      154.79      161.73     17.89 o 
   5  -9   3       10.81        9.63      8.63 o 
   6  -9   3        0.09        3.76      4.20 o 
   7  -9   3       65.60       58.34     12.16 o 
  -9  -8   3      150.32      168.07     28.53 o 
  -8  -8   3       41.21       37.04     67.22 o 
  -7  -8   3        0.01        1.17     12.07 o 
  -6  -8   3        4.81        3.47      4.54 o 
  -5  -8   3      107.00      103.30     46.43 o 
  -4  -8   3       17.54       15.46     10.76 o 
  -3  -8   3      197.94      203.20     12.27 o 
  -2  -8   3        9.04        5.21      3.32 o 
  -1  -8   3      153.23      140.78     11.80 o 
   0  -8   3      176.43      180.63     12.69 o 
   1  -8   3      135.21      128.62     11.99 o 
   2  -8   3       56.53       58.52     11.04 o 
   3  -8   3       42.36       43.73     24.44 o 
   4  -8   3       11.81       18.50      9.11 o 
   5  -8   3       26.26       24.79     14.32 o 
   6  -8   3       20.60       20.02     22.17 o 
   7  -8   3        0.44        3.50      5.84 o 
   8  -8   3        1.29        3.29      6.37 o 
 -10  -7   3       17.70        5.38     26.52 o 
  -9  -7   3       20.60       16.92     34.36 o 
  -8  -7   3        0.62        2.04      4.69 o 
  -7  -7   3        9.27        6.71     18.97 o 
  -6  -7   3        0.60        1.50      6.69 o 
  -5  -7   3       66.19       56.55      6.98 o 
  -4  -7   3     1660.29     1602.95     32.77 o 
  -3  -7   3       19.70       23.71     10.77 o 
  -2  -7   3       88.77       84.43      7.45 o 
  -1  -7   3       21.34       19.25      9.11 o 
   0  -7   3      156.14      154.73     11.51 o 
   1  -7   3      495.75      494.48     21.77 o 
   2  -7   3      132.88      149.92     13.93 o 
   3  -7   3      635.34      651.40     29.83 o 
   4  -7   3       63.94       65.72      8.90 o 
   5  -7   3      171.71      153.21     10.50 o 
   6  -7   3       28.63       26.41     17.10 o 
   7  -7   3       10.62       17.04     16.18 o 
   8  -7   3        1.79        4.97      6.58 o 
   9  -7   3       34.90       23.40     24.37 o 
 -10  -6   3       27.47       22.17     40.84 o 
  -9  -6   3       52.17       41.63     54.10 o 
  -8  -6   3      249.28      275.08     45.48 o 
  -7  -6   3        8.15        5.55      5.43 o 
  -6  -6   3       14.83       19.70     12.69 o 
  -5  -6   3      246.19      246.93     12.90 o 
  -4  -6   3      873.35      852.86     20.50 o 
  -3  -6   3       21.85       16.56      4.66 o 
  -2  -6   3       48.23       54.24      5.63 o 
  -1  -6   3       22.40       23.38     11.13 o 
   0  -6   3       74.52       79.56      9.25 o 
   1  -6   3       39.76       36.59      8.02 o 
   2  -6   3        4.59        4.71      3.19 o 
   3  -6   3       18.88       25.92      9.40 o 
   4  -6   3       85.38      105.59      9.12 o 
   5  -6   3       66.63       86.66     11.35 o 
   6  -6   3        0.09        1.01      3.83 o 
   7  -6   3        6.42        6.39      4.57 o 
   8  -6   3       25.17       24.52     19.96 o 
   9  -6   3      177.92      181.15     28.89 o 
  10  -6   3        4.08        2.59      4.14 o 
 -10  -5   3       42.15       24.73     47.11 o 
  -9  -5   3       11.43        8.13      9.74 o 
  -8  -5   3      237.71      249.38     20.21 o 
  -7  -5   3      139.12      137.53     14.38 o 
  -6  -5   3      161.53      161.12     18.93 o 
  -5  -5   3     2015.34     2008.61     72.88 o 
  -4  -5   3       74.60       70.83      5.62 o 
  -3  -5   3       53.72       54.38      3.97 o 
  -2  -5   3       14.46       12.55      5.67 o 
  -1  -5   3      358.77      340.69     17.51 o 
   0  -5   3      165.95      145.75     11.16 o 
   1  -5   3        0.15        1.41      2.53 o 
   2  -5   3      900.68      936.53     42.18 o 
   3  -5   3       28.21       26.52     12.59 o 
   4  -5   3      172.98      179.34     11.63 o 
   5  -5   3      359.97      346.92     14.12 o 
   6  -5   3      102.73       90.66     10.76 o 
   7  -5   3        0.23        3.07      4.59 o 
   8  -5   3      179.45      183.74     17.24 o 
   9  -5   3       59.62       62.54     11.64 o 
  10  -5   3      120.80      129.58     22.81 o 
 -10  -4   3       37.26       36.80     10.95 o 
  -9  -4   3       89.04       79.35     10.27 o 
  -8  -4   3      290.77      305.23     18.84 o 
  -7  -4   3      116.36      123.41     13.17 o 
  -6  -4   3       68.52       65.31      8.54 o 
  -5  -4   3     1455.99     1463.67     48.22 o 
  -4  -4   3      130.60      129.50      8.29 o 
  -3  -4   3      303.50      320.00     13.71 o 
  -2  -4   3     2729.15     2860.72     63.84 o 
  -1  -4   3     1460.76     1436.86     25.69 o 
   0  -4   3      224.06      227.37     13.54 o 
   1  -4   3       40.94       46.27      5.54 o 
   2  -4   3      181.89      215.43     13.42 o 
   3  -4   3      553.55      584.47     17.83 o 
   4  -4   3        0.27        0.81      1.52 o 
   5  -4   3       78.91       80.60      7.43 o 
   6  -4   3      307.77      319.12     12.16 o 
   7  -4   3      211.45      195.25     17.60 o 
   8  -4   3        0.39        3.63      4.24 o 
   9  -4   3       39.43       38.24     27.09 o 
  10  -4   3       25.35       24.91     20.76 o 
  11  -4   3       46.78       59.84     13.45 o 
 -11  -3   3        8.99        2.97      7.52 o 
 -10  -3   3       93.82       82.69     14.95 o 
  -9  -3   3       45.65       48.90     13.11 o 
  -8  -3   3      364.21      332.47     31.00 o 
  -7  -3   3      268.54      269.61     19.88 o 
  -6  -3   3      139.79      137.71     12.92 o 
  -5  -3   3      609.72      629.23     35.22 o 
  -4  -3   3       40.30       31.50      5.24 o 
  -3  -3   3        4.00        5.11      2.16 o 
  -2  -3   3      239.87      242.49     10.10 o 
  -1  -3   3     1962.70     1964.23     33.13 o 
   0  -3   3     1025.34     1033.07     17.14 o 
   1  -3   3      420.21      399.98     11.32 o 
   2  -3   3        0.47        0.33      1.64 o 
   3  -3   3      118.41      135.91     13.83 o 
   4  -3   3      129.57      125.31      7.72 o 
   5  -3   3      587.24      578.98     23.41 o 
   6  -3   3      987.83     1023.92     36.33 o 
   7  -3   3      267.84      252.54     13.84 o 
   8  -3   3      292.13      274.88     24.89 o 
   9  -3   3       48.50       45.50     27.00 o 
  10  -3   3       38.98       35.13     27.72 o 
  11  -3   3      213.62      222.01     33.42 o 
 -11  -2   3       54.06       63.34     27.78 o 
 -10  -2   3       11.44       13.44     19.78 o 
  -9  -2   3        4.18        5.20      6.31 o 
  -8  -2   3      648.36      660.74     42.30 o 
  -7  -2   3       56.66       56.17      8.08 o 
  -6  -2   3       54.57       61.08     10.41 o 
  -5  -2   3      427.38      467.91     27.52 o 
  -4  -2   3      830.36      863.21     23.55 o 
  -3  -2   3     1381.60     1337.08     57.90 o 
  -2  -2   3     2575.40     2568.13     85.55 o 
  -1  -2   3        2.71        1.08      0.74 o 
   0  -2   3     1873.71     1864.99     23.21 o 
   1  -2   3      185.14      210.35      5.50 o 
   2  -2   3        2.26        1.35      1.17 o 
   3  -2   3      223.52      223.15     10.60 o 
   4  -2   3      292.54      289.35     13.25 o 
   5  -2   3      694.98      632.05     15.21 o 
   6  -2   3        1.65        2.64      1.58 o 
   7  -2   3      428.59      381.56     24.47 o 
   8  -2   3      560.87      529.64     38.64 o 
   9  -2   3       66.60       53.22     30.60 o 
  10  -2   3       39.49       35.60     29.31 o 
  11  -2   3        4.88        3.23      6.21 o 
  12  -2   3       30.04       23.25     30.79 o 
 -11  -1   3       91.71       98.46     20.51 o 
 -10  -1   3       56.28       67.80     60.06 o 
  -9  -1   3      451.95      394.91     36.10 o 
  -8  -1   3       82.33       74.50     16.04 o 
  -7  -1   3       83.41       84.78      5.31 o 
  -6  -1   3       27.62       28.53      2.20 o 
  -5  -1   3       49.22       47.05      2.30 o 
  -4  -1   3      788.27      791.20     31.65 o 
  -3  -1   3     1399.45     1551.59     43.44 o 
  -2  -1   3     1755.25     1771.70     46.94 o 
  -1  -1   3        7.24        5.73      1.24 o 
   0  -1   3     4274.81     4333.31    116.32 o 
   1  -1   3      563.42      489.99     19.54 o 
   2  -1   3     2079.25     1967.72     28.11 o 
   3  -1   3       42.72       42.03      2.77 o 
   4  -1   3     1510.93     1663.14     52.77 o 
   5  -1   3       62.43       61.27      5.38 o 
   6  -1   3      367.08      391.52     16.33 o 
   7  -1   3      175.95      152.44     10.65 o 
   8  -1   3      170.10      157.21      9.40 o 
   9  -1   3        4.25        2.12      4.15 o 
  10  -1   3      105.08      110.00     14.40 o 
  11  -1   3       63.76       62.79     20.71 o 
  12  -1   3       22.69       19.84     30.06 o 
 -11   0   3       16.68       11.28     16.71 o 
 -10   0   3       19.52       15.75     17.15 o 
  -9   0   3        1.67        2.58      6.32 o 
  -8   0   3       91.90       84.77      7.70 o 
  -7   0   3       82.09       68.90      4.66 o 
  -6   0   3        7.63        7.78      3.55 o 
  -5   0   3     1924.89     1960.97     66.12 o 
  -4   0   3      327.21      326.79     12.25 o 
  -3   0   3       44.31       45.66      1.95 o 
  -2   0   3      632.46      639.81     15.55 o 
  -1   0   3        4.52        2.80      0.81 o 
   0   0   3     7315.28     7451.65    125.73 o 
   1   0   3     1988.62     1958.43     38.44 o 
   2   0   3     2486.56     2017.36    194.55 o 
   3   0   3     1184.19     1114.34     40.69 o 
   4   0   3       78.53       70.45      3.82 o 
   5   0   3      261.67      309.38     14.12 o 
   6   0   3      391.94      383.76     11.79 o 
   7   0   3      148.94      162.85     10.58 o 
   8   0   3      227.81      250.28     15.07 o 
   9   0   3       94.58       97.46     13.05 o 
  10   0   3       51.76       48.01     28.06 o 
  11   0   3       91.20       93.99     12.91 o 
  12   0   3       10.28        9.13     11.31 o 
 -11   1   3       22.20       20.13     35.78 o 
 -10   1   3        5.40        4.62      9.09 o 
  -9   1   3       44.32       31.78     39.24 o 
  -8   1   3       70.10       66.79      8.87 o 
  -7   1   3       79.90       77.59      6.99 o 
  -6   1   3      703.18      681.47     25.47 o 
  -5   1   3       48.87       38.98      2.86 o 
  -4   1   3     1406.82     1627.81     27.55 o 
  -3   1   3     1088.78     1139.82     28.29 o 
  -2   1   3      312.04      314.31      5.37 o 
  -1   1   3        3.69        2.94      1.15 o 
   0   1   3    17091.23    17522.51    201.56 o 
   1   1   3    10460.58    10787.37    398.44 o 
   2   1   3     9116.49     8531.17    174.81 o 
   3   1   3      121.16      117.00      3.69 o 
   4   1   3      444.80      450.95     12.48 o 
   5   1   3        7.54        1.93      1.43 o 
   6   1   3      794.73      769.59     16.44 o 
   7   1   3      100.28       98.01      8.13 o 
   8   1   3      104.95      101.87      8.46 o 
   9   1   3       45.09       56.01      6.09 o 
  10   1   3       15.46       14.28     10.28 o 
  11   1   3       82.39       91.36     12.62 o 
  12   1   3      434.94      436.70     56.92 o 
 -11   2   3      104.98      119.18     22.18 o 
 -10   2   3       39.03       35.35     54.41 o 
  -9   2   3      132.45      117.73     10.96 o 
  -8   2   3       50.10       53.36      8.84 o 
  -7   2   3        0.05        0.65      1.60 o 
  -6   2   3      126.02      124.96      7.99 o 
  -5   2   3      658.37      714.72     23.51 o 
  -4   2   3      169.07      199.15      8.52 o 
  -3   2   3      340.90      345.69     13.25 o 
  -2   2   3      126.25      123.74      3.86 o 
  -1   2   3      230.28      228.17      9.22 o 
   0   2   3     2458.00     2402.66     15.52 o 
   1   2   3      730.39      750.98     14.65 o 
   2   2   3      714.76      712.69     16.44 o 
   3   2   3     1847.01     1782.35     36.35 o 
   4   2   3       23.11       27.96      2.36 o 
   5   2   3     1170.68     1148.10     28.73 o 
   6   2   3      846.23      848.53     31.93 o 
   7   2   3      164.23      168.28     14.13 o 
   8   2   3       15.44       13.41      8.94 o 
   9   2   3      409.00      397.12     19.71 o 
  10   2   3       26.27       22.53      7.03 o 
  11   2   3        0.15        2.39      5.56 o 
  12   2   3      234.18      259.48     35.82 o 
  13   2   3        9.58        7.81      9.99 o 
 -11   3   3        1.20        1.46      5.15 o 
 -10   3   3       38.79       35.75     53.38 o 
  -9   3   3       19.98       19.52     23.24 o 
  -8   3   3      378.08      424.12     38.66 o 
  -7   3   3     1897.57     1768.04     65.78 o 
  -6   3   3     3374.73     3463.16    190.33 o 
  -5   3   3     1348.05     1435.13     49.50 o 
  -4   3   3      337.93      345.96      8.03 o 
  -3   3   3      315.67      323.12     12.50 o 
  -2   3   3       57.72       56.33      2.86 o 
  -1   3   3       26.64       22.75      1.91 o 
   0   3   3     2403.84     2409.01     31.07 o 
   1   3   3      203.14      187.46      4.32 o 
   2   3   3      755.39      717.66     40.84 o 
   3   3   3       33.49       33.72      2.08 o 
   4   3   3     1773.82     1860.70     34.81 o 
   5   3   3       53.97       61.26      5.01 o 
   6   3   3      139.57      134.26      7.95 o 
   7   3   3       56.49       52.42      6.29 o 
   8   3   3      521.22      518.73     17.99 o 
   9   3   3      334.78      327.64     20.58 o 
  10   3   3       29.72       27.38      6.50 o 
  11   3   3       50.16       52.37     11.75 o 
  12   3   3      232.43      239.15     48.27 o 
 -11   4   3       85.65       65.04     39.71 o 
 -10   4   3       88.69       91.21     55.78 o 
  -9   4   3       41.61       49.33     14.95 o 
  -8   4   3      345.39      338.96     20.55 o 
  -7   4   3       85.38       82.67     39.61 o 
  -6   4   3        4.92       10.68      6.30 o 
  -5   4   3      819.89      803.22     31.65 o 
  -4   4   3        1.86        6.94      3.28 o 
  -3   4   3      152.00      144.71      8.62 o 
  -2   4   3      422.94      369.85     16.32 o 
  -1   4   3     3066.05     3297.25     80.53 o 
   0   4   3      144.69      146.96      4.70 o 
   1   4   3       75.85       78.52      3.27 o 
   2   4   3     3568.79     3784.12     65.05 o 
   3   4   3     1870.19     2065.62     37.08 o 
   4   4   3      804.23      859.00     17.79 o 
   5   4   3      176.77      162.15      8.42 o 
   6   4   3      161.71      139.99      8.69 o 
   7   4   3      187.83      209.92     10.76 o 
   8   4   3       61.75       62.45      6.74 o 
   9   4   3      222.58      234.56     16.68 o 
  10   4   3       14.33       12.74     10.22 o 
  11   4   3       68.35       63.93      7.15 o 
 -10   5   3       61.35       61.86     12.48 o 
  -9   5   3       27.80       27.47     23.11 o 
  -8   5   3      173.69      158.86     17.32 o 
  -7   5   3       40.94       45.83     26.11 o 
  -6   5   3      467.03      428.77     27.79 o 
  -5   5   3        9.08        8.83      1.44 o 
  -4   5   3       25.98       20.85      3.29 o 
  -3   5   3        2.11        2.48      1.78 o 
  -2   5   3      215.41      178.03      9.56 o 
  -1   5   3      911.83      926.49     19.87 o 
   0   5   3      386.32      366.48     14.50 o 
   1   5   3      851.39      908.86     19.72 o 
   2   5   3       20.26       39.97      3.67 o 
   3   5   3      820.28      836.16     31.67 o 
   4   5   3       83.90       74.37      8.52 o 
   5   5   3       34.35       30.90      2.74 o 
   6   5   3       26.15       22.45      3.23 o 
   7   5   3     1514.29     1469.07     49.17 o 
   8   5   3     1561.63     1542.98     76.52 o 
   9   5   3       56.59       66.71      7.78 o 
  10   5   3       19.87       25.34      6.63 o 
  11   5   3      255.40      264.97     22.21 o 
 -10   6   3        0.50        1.47      3.56 o 
  -9   6   3        2.11        1.00      5.21 o 
  -8   6   3       11.16       10.95     10.54 o 
  -7   6   3       17.97       18.25     15.02 o 
  -6   6   3        1.51        7.18      4.45 o 
  -5   6   3       19.00       13.67      2.10 o 
  -4   6   3      170.03      162.13      8.64 o 
  -3   6   3      673.61      631.14     32.54 o 
  -2   6   3      769.81      809.06     32.04 o 
  -1   6   3       13.79       13.00      5.35 o 
   0   6   3       81.69       78.45      5.84 o 
   1   6   3       28.69       32.28      4.39 o 
   2   6   3     1829.29     1785.53     29.71 o 
   3   6   3       64.33       72.32      8.77 o 
   4   6   3       26.33       32.20      7.66 o 
   5   6   3      228.20      251.02     18.13 o 
   6   6   3        0.00        1.93      1.60 o 
   7   6   3      130.33      133.90      8.54 o 
   8   6   3      408.67      403.66     29.12 o 
   9   6   3       13.43       17.36     11.40 o 
  10   6   3        3.26        3.59      3.94 o 
  11   6   3        5.16        7.45      9.98 o 
  -9   7   3      266.00      264.72     21.94 o 
  -8   7   3       29.43       24.35     22.90 o 
  -7   7   3       17.35       19.87     15.42 o 
  -6   7   3        1.02        1.09      3.54 o 
  -5   7   3      263.70      276.06     24.10 o 
  -4   7   3        5.28        2.28      3.12 o 
  -3   7   3        0.01        1.26      2.31 o 
  -2   7   3       42.72       40.08      8.56 o 
  -1   7   3       99.58      104.11      9.59 o 
   0   7   3      711.32      688.51     27.10 o 
   1   7   3        0.06        0.54      1.44 o 
   2   7   3      881.60      861.69     31.54 o 
   3   7   3      140.04      132.89     14.64 o 
   4   7   3      279.11      263.12     20.52 o 
   5   7   3      448.29      480.52     37.30 o 
   6   7   3       29.94       46.60     10.19 o 
   7   7   3       86.22       91.76     14.92 o 
   8   7   3      430.08      417.99     40.76 o 
   9   7   3      283.01      313.71     18.15 o 
  10   7   3       13.30       14.54     12.13 o 
  11   7   3       12.97       15.59     28.33 o 
  12   7   3       19.62       21.14     18.60 o 
  -8   8   3        3.21        8.56      9.09 o 
  -7   8   3       19.33       23.04     25.64 o 
  -6   8   3       62.80       65.86     33.23 o 
  -5   8   3        4.45        2.87      5.92 o 
  -4   8   3      523.45      420.75     30.67 o 
  -3   8   3       89.06       71.77      6.64 o 
  -2   8   3       19.52       21.41     11.30 o 
  -1   8   3        0.10        1.87      3.24 o 
   0   8   3      596.83      608.53     23.09 o 
   1   8   3       67.41       61.44      4.88 o 
   2   8   3       80.51       88.48      5.27 o 
   3   8   3      213.29      200.43     16.46 o 
   4   8   3       37.78       43.62      9.69 o 
   5   8   3       54.89       40.53      9.49 o 
   6   8   3      130.78      147.17     14.79 o 
   7   8   3      125.26      115.41     13.73 o 
   8   8   3      102.41      109.94     11.90 o 
   9   8   3       14.50       13.94     15.92 o 
  10   8   3       99.36      105.29     67.96 o 
  11   8   3        0.78        1.87      4.25 o 
  -7   9   3       36.77       42.88     12.53 o 
  -6   9   3      105.94       96.23     16.79 o 
  -5   9   3        0.46        1.39      4.34 o 
  -4   9   3       27.04       29.44     28.29 o 
  -3   9   3       66.19       59.47      8.74 o 
  -2   9   3        2.08        3.28      2.84 o 
  -1   9   3       99.91       94.75      9.90 o 
   0   9   3        8.08        7.37      4.67 o 
   1   9   3       26.24       25.08     12.51 o 
   2   9   3      105.65      104.51     13.85 o 
   3   9   3       66.97       83.57     14.05 o 
   4   9   3      174.82      130.02     14.79 o 
   5   9   3       83.47       51.74     10.64 o 
   6   9   3      247.06      259.57     26.98 o 
   7   9   3      156.66      138.94     17.84 o 
   8   9   3        8.08        4.25      4.44 o 
   9   9   3       18.45       14.70     18.31 o 
  10   9   3      133.18      141.53     26.63 o 
  -6  10   3        5.52        5.00      9.06 o 
  -5  10   3        0.79        2.02      7.56 o 
  -4  10   3        0.02        2.11      4.43 o 
  -3  10   3       29.39       25.78     23.31 o 
  -2  10   3      120.62      122.61     10.44 o 
  -1  10   3       13.77       17.34      9.33 o 
   0  10   3      111.24      105.46     11.02 o 
   1  10   3       57.19       56.92     37.57 o 
   2  10   3       90.92       77.43     10.94 o 
   3  10   3        0.69        2.45      5.76 o 
   4  10   3      109.48      125.89     13.72 o 
   5  10   3      515.81      517.58     25.93 o 
   6  10   3      192.36      210.71     25.35 o 
   7  10   3        3.55        2.49      6.93 o 
   8  10   3       31.28       21.46     25.41 o 
   9  10   3       95.49      101.22     20.36 o 
  10  10   3       26.01       11.53     36.09 o 
  -5  11   3       11.09        8.51     14.68 o 
  -4  11   3        0.51        2.99      6.46 o 
  -3  11   3        2.07        6.03     11.42 o 
  -2  11   3      521.62      595.08     55.61 o 
  -1  11   3       68.99       67.79     10.37 o 
   0  11   3        0.37        2.56      6.51 o 
   1  11   3       54.87       59.65     15.15 o 
   2  11   3      224.10      250.50     28.61 o 
   3  11   3        7.92       10.44      9.28 o 
   4  11   3       32.23       34.05     22.93 o 
   5  11   3        0.07        4.00     11.15 o 
   6  11   3       49.30       29.79     27.36 o 
   7  11   3       29.46       19.02     13.67 o 
   8  11   3        0.55        2.58      5.83 o 
   9  11   3      113.40      141.14     28.04 o 
  -3  12   3        3.82        2.64     13.75 o 
  -2  12   3       38.28       57.70     15.73 o 
  -1  12   3       64.17       63.03     12.49 o 
   0  12   3       15.76       12.45     14.47 o 
   1  12   3        1.33        1.52      4.67 o 
   2  12   3      238.56      265.65     25.96 o 
   3  12   3        4.59        5.45      5.44 o 
   4  12   3       63.31       59.07     11.24 o 
   5  12   3      152.02      132.72     21.51 o 
   6  12   3        1.71        5.29      5.17 o 
   7  12   3      204.91      211.60     21.28 o 
  -1  13   3        7.22        4.31      6.07 o 
   0  13   3       12.93        7.91     14.49 o 
   1  13   3      224.81      221.73     20.33 o 
   2  13   3        6.08        7.19     12.13 o 
   3  13   3        0.80        1.36      5.66 o 
   4  13   3        0.07        0.79      4.21 o 
   5  13   3        3.41        4.06      6.41 o 
  -3 -11   4        1.24        3.12     10.72 o 
  -2 -11   4      132.80      139.31     27.56 o 
  -1 -11   4       60.44       50.38     12.88 o 
   0 -11   4        6.40        7.30     10.46 o 
   1 -11   4        2.89        2.41      3.95 o 
   2 -11   4       47.43       46.28     13.34 o 
  -5 -10   4        2.70        3.85      6.51 o 
  -4 -10   4       52.90       40.66     35.28 o 
  -3 -10   4       62.27       76.27     18.82 o 
  -2 -10   4       29.52       14.04     21.17 o 
  -1 -10   4       40.33       40.45     16.19 o 
   0 -10   4       21.17       14.89     12.77 o 
   1 -10   4       10.83       10.92      9.08 o 
   2 -10   4        7.97        4.31      5.36 o 
   3 -10   4       17.41       16.55     13.23 o 
   4 -10   4       49.14       53.15     14.70 o 
   5 -10   4       36.69       13.53     20.42 o 
  -7  -9   4        3.52        5.43      8.92 o 
  -6  -9   4       13.89       11.35     22.13 o 
  -5  -9   4        4.26        0.37      7.49 o 
  -4  -9   4       61.87       54.59     16.94 o 
  -3  -9   4      579.46      578.01     61.87 o 
  -2  -9   4      132.94      135.14     13.24 o 
  -1  -9   4      113.14       98.22      9.17 o 
   0  -9   4       90.46      101.43     14.21 o 
   1  -9   4        6.65        6.61      4.70 o 
   2  -9   4       29.97       33.05      7.58 o 
   3  -9   4        1.28        3.15      4.31 o 
   4  -9   4       33.18       27.69     26.27 o 
   5  -9   4      147.67      163.53     25.76 o 
   6  -9   4       59.78       49.96     37.45 o 
  -8  -8   4       70.57       78.51     20.01 o 
  -7  -8   4       32.47       27.52     43.73 o 
  -6  -8   4        0.59        0.89      8.56 o 
  -5  -8   4        3.26        2.65      5.05 o 
  -4  -8   4       88.58       99.46     19.24 o 
  -3  -8   4      484.75      464.46     16.04 o 
  -2  -8   4       71.74       71.35      7.59 o 
  -1  -8   4       66.59       61.58      8.21 o 
   0  -8   4        3.39        2.91      3.18 o 
   1  -8   4       18.27       15.96     10.05 o 
   2  -8   4        4.06        4.49      5.01 o 
   3  -8   4       40.56       48.44     20.32 o 
   4  -8   4       47.51       48.90     33.11 o 
   5  -8   4       33.09       19.50     13.47 o 
   6  -8   4      164.20      149.12     19.48 o 
   7  -8   4       34.86       37.80     14.88 o 
   8  -8   4        1.80        3.14      5.50 o 
  -9  -7   4        0.55        1.70      8.31 o 
  -8  -7   4       29.18       20.97     44.09 o 
  -7  -7   4       70.08       78.96     18.10 o 
  -6  -7   4        1.13        3.34     10.01 o 
  -5  -7   4       15.91       16.77     17.19 o 
  -4  -7   4      454.49      461.91     44.54 o 
  -3  -7   4      174.08      150.94     11.28 o 
  -2  -7   4      805.02      818.40     42.62 o 
  -1  -7   4       13.64       14.42      7.06 o 
   0  -7   4      928.54      770.22    103.58 o 
   1  -7   4       20.97       20.73     10.58 o 
   2  -7   4        8.70        8.47      5.83 o 
   3  -7   4      296.06      319.25     25.66 o 
   4  -7   4      113.59      106.66     12.91 o 
   5  -7   4      277.60      249.05     14.12 o 
   6  -7   4       68.99       83.67     12.90 o 
   7  -7   4       28.59       20.44     17.40 o 
   8  -7   4        0.22        3.70      5.24 o 
   9  -7   4        0.61        1.90      3.73 o 
 -10  -6   4       34.70       42.89     13.92 o 
  -9  -6   4       16.70       21.14     29.44 o 
  -8  -6   4      188.99      226.79     31.91 o 
  -7  -6   4      592.21      561.95     54.57 o 
  -6  -6   4       26.84       18.74     13.91 o 
  -5  -6   4       47.01       44.46      8.08 o 
  -4  -6   4      224.52      226.55     10.51 o 
  -3  -6   4       47.16       47.06      5.95 o 
  -2  -6   4       46.16       47.03      5.94 o 
  -1  -6   4      112.25      114.50      9.76 o 
   0  -6   4       20.35       19.46      8.55 o 
   1  -6   4       42.49       52.44     16.15 o 
   2  -6   4       63.38       65.85     12.35 o 
   3  -6   4     1130.43     1129.60     36.14 o 
   4  -6   4      372.77      380.53     21.81 o 
   5  -6   4       37.96       35.80      6.82 o 
   6  -6   4      113.76      116.05     14.00 o 
   7  -6   4       56.89       54.09     24.73 o 
   8  -6   4        3.28        2.99      5.76 o 
   9  -6   4        0.01        3.18      5.37 o 
 -10  -5   4       24.74       10.54     33.23 o 
  -9  -5   4       29.27       28.33     11.07 o 
  -8  -5   4       11.93        6.61      7.75 o 
  -7  -5   4       57.29       61.40      8.46 o 
  -6  -5   4      351.97      366.79     29.97 o 
  -5  -5   4      196.74      195.48     19.72 o 
  -4  -5   4      216.17      172.05     19.78 o 
  -3  -5   4      176.00      186.80      8.65 o 
  -2  -5   4       44.14       49.37      4.21 o 
  -1  -5   4      687.85      711.27     31.59 o 
   0  -5   4      298.59      315.61     20.20 o 
   1  -5   4       77.63       62.26      7.07 o 
   2  -5   4      123.73      129.37     11.52 o 
   3  -5   4      242.34      216.19     14.37 o 
   4  -5   4      584.96      580.56     20.37 o 
   5  -5   4      449.03      439.97     24.45 o 
   6  -5   4       19.69       23.47      4.99 o 
   7  -5   4       27.87       47.72     27.86 o 
   8  -5   4      143.90      143.88     16.18 o 
   9  -5   4        0.47        3.30      5.47 o 
  10  -5   4        3.81        4.46      9.61 o 
 -10  -4   4       51.50       39.05     10.55 o 
  -9  -4   4      256.85      286.17     22.04 o 
  -8  -4   4       25.84       24.62     15.35 o 
  -7  -4   4     1150.43     1168.90     53.69 o 
  -6  -4   4      755.22      820.25     42.64 o 
  -5  -4   4      124.30      126.68     11.79 o 
  -4  -4   4        2.10        3.69      1.75 o 
  -3  -4   4        9.76       12.17      4.68 o 
  -2  -4   4     1692.19     1884.20     64.98 o 
  -1  -4   4        3.33        6.02      3.17 o 
   0  -4   4       91.86       85.34      7.46 o 
   1  -4   4        0.00        1.97      2.50 o 
   2  -4   4      188.66      193.32     14.24 o 
   3  -4   4      448.19      431.98     22.85 o 
   4  -4   4      118.33      108.63     11.24 o 
   5  -4   4       25.03       15.99      5.68 o 
   6  -4   4       24.33       25.06      4.79 o 
   7  -4   4      318.06      328.85     28.18 o 
   8  -4   4        2.34        3.32      3.66 o 
   9  -4   4        9.07       10.31      9.12 o 
  10  -4   4        0.46        4.05      6.17 o 
  11  -4   4       20.63       18.68     11.40 o 
 -11  -3   4        0.54        0.89      4.45 o 
 -10  -3   4       26.36       26.33     29.26 o 
  -9  -3   4      141.93      152.34     15.69 o 
  -8  -3   4      105.09      100.05     10.82 o 
  -7  -3   4       30.14       31.13     21.56 o 
  -6  -3   4        1.40        2.46      4.66 o 
  -5  -3   4       17.99       16.88      8.55 o 
  -4  -3   4      209.49      211.98     17.85 o 
  -3  -3   4      126.49      131.35      6.70 o 
  -2  -3   4        7.10        9.84      4.32 o 
  -1  -3   4      763.77      771.33     17.93 o 
   0  -3   4       38.76       32.79      3.76 o 
   1  -3   4       56.79       65.18      7.78 o 
   2  -3   4     1011.59     1016.19     27.96 o 
   3  -3   4      183.95      165.63     11.47 o 
   4  -3   4      205.76      221.08     15.00 o 
   5  -3   4        8.53        7.40      3.45 o 
   6  -3   4       15.61       15.20      6.83 o 
   7  -3   4     1162.03     1160.54     44.69 o 
   8  -3   4      116.40      102.22     21.87 o 
   9  -3   4      101.97      102.06     18.61 o 
  10  -3   4        0.69        5.85      5.32 o 
  11  -3   4      124.28      106.52     19.42 o 
 -11  -2   4       43.49       34.11     44.92 o 
 -10  -2   4      190.35      196.34     36.06 o 
  -9  -2   4       21.96       18.33     17.69 o 
  -8  -2   4        0.14        1.06      2.73 o 
  -7  -2   4        1.94        2.35      3.67 o 
  -6  -2   4      241.43      281.99     18.30 o 
  -5  -2   4      264.61      266.66     18.75 o 
  -4  -2   4       87.82       74.75      8.79 o 
  -3  -2   4      537.36      600.98     20.72 o 
  -2  -2   4        7.79        6.84      2.30 o 
  -1  -2   4        0.01        1.19      0.87 o 
   0  -2   4     1579.58     1566.09     37.29 o 
   1  -2   4        0.04        1.56      1.36 o 
   2  -2   4      129.07      115.31      6.20 o 
   3  -2   4     1781.09     1725.71     48.10 o 
   4  -2   4        0.57        1.53      2.03 o 
   5  -2   4        8.16       11.59      4.16 o 
   6  -2   4      326.26      326.58     14.74 o 
   7  -2   4     1043.74      982.18     24.52 o 
   8  -2   4       80.01       69.48     13.21 o 
   9  -2   4      237.42      257.61     22.27 o 
  10  -2   4      223.75      245.31     29.31 o 
  11  -2   4        0.35        1.14      4.67 o 
  12  -2   4        0.20        0.40      5.74 o 
 -11  -1   4      148.72      197.09     26.00 o 
 -10  -1   4       27.87       15.98     26.47 o 
  -9  -1   4        6.45        6.07     10.30 o 
  -8  -1   4       89.71       96.36     14.95 o 
  -7  -1   4        3.19        4.74      3.92 o 
  -6  -1   4       72.81       73.85     11.60 o 
  -5  -1   4       14.19       18.35      9.77 o 
  -4  -1   4      504.44      531.34     26.80 o 
  -3  -1   4      474.31      437.84     41.18 o 
  -2  -1   4        0.40        0.64      0.60 o 
  -1  -1   4       85.64       79.85      3.01 o 
   0  -1   4       24.77       23.55      2.44 o 
   1  -1   4      302.52      316.78     10.18 o 
   2  -1   4       64.87       70.71      3.55 o 
   3  -1   4     1896.11     1920.09     97.23 o 
   4  -1   4      289.18      285.21     13.47 o 
   5  -1   4       32.06       39.48      4.74 o 
   6  -1   4        9.41        9.49      4.69 o 
   7  -1   4      483.16      478.64     13.92 o 
   8  -1   4       56.55       48.85      5.41 o 
   9  -1   4       42.89       42.83     25.19 o 
  10  -1   4       29.65       35.24     17.71 o 
  11  -1   4       36.60       35.74     26.59 o 
  12  -1   4       24.32       16.43     23.82 o 
 -11   0   4      635.67      651.24     44.31 o 
 -10   0   4        3.21        4.29      7.99 o 
  -9   0   4       83.44       81.38     15.52 o 
  -8   0   4        6.48       12.82      8.03 o 
  -7   0   4       24.14       16.18      4.58 o 
  -6   0   4      429.31      386.33     14.36 o 
  -5   0   4       83.88       65.15      4.21 o 
  -4   0   4       69.10       81.46      4.84 o 
  -3   0   4     2873.36     2951.24    123.28 o 
  -2   0   4     3009.67     3050.28     68.03 o 
  -1   0   4      131.59      117.29      3.32 o 
   0   0   4     6413.48     6470.47    130.56 o 
   1   0   4      477.18      528.44     20.65 o 
   2   0   4       87.60       86.19      3.75 o 
   3   0   4       43.51       33.73      2.85 o 
   4   0   4       79.30       67.56      5.41 o 
   5   0   4      116.62      100.29      7.24 o 
   6   0   4        8.13        9.44      3.93 o 
   7   0   4      203.44      202.03     14.00 o 
   8   0   4      106.96      117.34      9.26 o 
   9   0   4      329.41      301.61     18.58 o 
  10   0   4        2.56        5.16      5.48 o 
  11   0   4       97.88       96.16     12.98 o 
  12   0   4        1.42        3.85      6.67 o 
 -10   1   4       19.44       19.86     20.72 o 
  -9   1   4      145.84      151.36     31.98 o 
  -8   1   4       10.96       19.08     18.75 o 
  -7   1   4      309.68      285.19     14.84 o 
  -6   1   4      198.35      187.00      8.48 o 
  -5   1   4      738.60      797.13     26.41 o 
  -4   1   4      369.92      387.14      9.20 o 
  -3   1   4     2888.62     3017.55     47.43 o 
  -2   1   4     5553.61     5343.83    225.01 o 
  -1   1   4      919.91      952.54     35.03 o 
   0   1   4        9.84       12.16      1.78 o 
   1   1   4     3727.68     3663.96     73.03 o 
   2   1   4     1888.93     1880.03     52.92 o 
   3   1   4     1267.20     1313.27     39.24 o 
   4   1   4      133.43      154.33      7.31 o 
   5   1   4      126.69      133.54      7.80 o 
   6   1   4     1306.20     1421.60     61.22 o 
   7   1   4      319.74      311.51     16.71 o 
   8   1   4        2.78        1.92      2.71 o 
   9   1   4      292.16      296.75     18.42 o 
  10   1   4       53.64       65.83     14.83 o 
  11   1   4        0.02        0.81      3.46 o 
  12   1   4       11.34        8.83      9.32 o 
 -11   2   4        4.39        5.20      8.09 o 
 -10   2   4        0.55        1.55      6.25 o 
  -9   2   4      129.52      143.14     21.62 o 
  -8   2   4       21.13       24.55     18.19 o 
  -7   2   4      124.87      104.52      9.06 o 
  -6   2   4      127.61      118.38      6.02 o 
  -5   2   4       45.96       40.76      3.13 o 
  -4   2   4     1000.10     1060.05     32.48 o 
  -3   2   4      315.75      337.51     13.91 o 
  -2   2   4     2463.12     2637.45     56.22 o 
  -1   2   4      355.75      360.86     13.23 o 
   0   2   4      188.59      213.99      5.26 o 
   1   2   4      114.15       89.80      3.34 o 
   2   2   4     9654.03     9495.55    291.88 o 
   3   2   4     2151.66     2164.17     29.36 o 
   4   2   4      186.90      189.32      8.38 o 
   5   2   4      126.57      129.70      9.04 o 
   6   2   4      415.25      439.40     14.81 o 
   7   2   4       24.03       21.23     10.32 o 
   8   2   4       87.62       95.37      7.86 o 
   9   2   4       54.40       37.28     14.91 o 
  10   2   4     1045.62     1092.33     86.27 o 
  11   2   4       81.92       68.32     10.55 o 
  12   2   4      106.97       81.46     12.93 o 
 -11   3   4      100.54      115.10     26.79 o 
 -10   3   4        7.27        4.60      8.69 o 
  -9   3   4       54.69       42.57     46.85 o 
  -8   3   4       20.41       19.50     10.88 o 
  -7   3   4       48.41       50.76     26.29 o 
  -6   3   4       31.97       36.13      4.68 o 
  -5   3   4      298.18      309.27     12.79 o 
  -4   3   4       16.45       17.27      2.45 o 
  -3   3   4      310.53      311.24     12.38 o 
  -2   3   4        4.69        4.09      1.65 o 
  -1   3   4      971.05      981.69     41.84 o 
   0   3   4        1.55        0.76      1.25 o 
   1   3   4      220.64      226.85      5.46 o 
   2   3   4       12.41       17.96      4.77 o 
   3   3   4       78.79       74.44      4.08 o 
   4   3   4      710.93      644.16     15.31 o 
   5   3   4     2501.61     2528.58     55.41 o 
   6   3   4       19.02       14.75      6.66 o 
   7   3   4       12.13       11.06      5.79 o 
   8   3   4       99.06      101.84      8.18 o 
   9   3   4      199.95      189.91     13.20 o 
  10   3   4      222.76      250.39     14.67 o 
  11   3   4      247.09      296.78     36.47 o 
  12   3   4      123.25      117.53     16.69 o 
 -10   4   4       89.84      115.32     22.14 o 
  -9   4   4        7.31        5.38      5.16 o 
  -8   4   4        3.66        4.44      5.00 o 
  -7   4   4      384.36      377.54     34.98 o 
  -6   4   4       13.54       16.04      2.35 o 
  -5   4   4       17.77       21.35      3.01 o 
  -4   4   4      822.92      829.12     31.12 o 
  -3   4   4      102.19       98.82      6.39 o 
  -2   4   4      456.31      510.01     13.22 o 
  -1   4   4        2.01        0.74      1.48 o 
   0   4   4      138.00      149.35      5.59 o 
   1   4   4      394.04      418.11      8.35 o 
   2   4   4      187.31      173.23      6.05 o 
   3   4   4      668.98      577.88     13.70 o 
   4   4   4      306.32      305.77     14.02 o 
   5   4   4      778.79      785.87     16.82 o 
   6   4   4       14.30       15.41      3.43 o 
   7   4   4       30.70       32.43     13.26 o 
   8   4   4       68.87       70.32      6.98 o 
   9   4   4      357.19      361.18     21.99 o 
  10   4   4       17.09       19.45      6.55 o 
  11   4   4        0.28        1.63      2.69 o 
  12   4   4        0.63        2.13      3.19 o 
  -9   5   4        0.08       -0.31      4.36 o 
  -8   5   4        5.37        4.99      6.44 o 
  -7   5   4      180.44      163.80     14.80 o 
  -6   5   4      555.50      572.51     39.20 o 
  -5   5   4      236.79      231.39     10.74 o 
  -4   5   4       60.53       53.05      4.39 o 
  -3   5   4        7.51        8.11      3.94 o 
  -2   5   4     1608.99     1878.69     97.56 o 
  -1   5   4      344.52      378.41     17.74 o 
   0   5   4       18.96       24.05      4.30 o 
   1   5   4       68.25       57.92      4.82 o 
   2   5   4      434.72      404.86     11.95 o 
   3   5   4     1354.23     1460.79     46.57 o 
   4   5   4      291.99      274.61      8.76 o 
   5   5   4      357.65      338.83     14.90 o 
   6   5   4        3.50        5.22      2.59 o 
   7   5   4      326.92      341.49     12.08 o 
   8   5   4      124.25      127.56     11.42 o 
   9   5   4      160.37      153.04     12.49 o 
  10   5   4       52.28       55.03      7.99 o 
  11   5   4       90.70      106.97     11.67 o 
  -9   6   4       80.43       67.82     11.09 o 
  -8   6   4      106.03      108.54     21.02 o 
  -7   6   4        1.24        2.42      3.95 o 
  -6   6   4      355.09      356.52     34.08 o 
  -5   6   4      328.46      323.91     22.75 o 
  -4   6   4        1.05        1.93      0.97 o 
  -3   6   4      178.26      187.86     10.91 o 
  -2   6   4       92.43      103.19      8.86 o 
  -1   6   4       49.14       46.56      8.42 o 
   0   6   4      114.05       93.51      6.38 o 
   1   6   4      927.17      920.60     43.03 o 
   2   6   4      586.28      595.81     12.34 o 
   3   6   4      144.64      128.66      6.87 o 
   4   6   4      162.88      159.50     15.53 o 
   5   6   4      427.31      384.45     24.96 o 
   6   6   4      203.35      188.26      7.68 o 
   7   6   4      493.17      455.98     15.32 o 
   8   6   4      441.07      408.85     23.75 o 
   9   6   4        7.73        7.98      6.27 o 
  10   6   4       16.31       15.99     18.77 o 
  11   6   4      202.92      222.89     23.44 o 
  -9   7   4      155.23      142.75     17.57 o 
  -8   7   4      156.14      169.29     22.68 o 
  -7   7   4       14.36       13.86     15.54 o 
  -6   7   4      201.28      209.39     17.68 o 
  -5   7   4       36.23       42.27     18.79 o 
  -4   7   4      291.34      297.34     15.74 o 
  -3   7   4       32.40       28.73      6.15 o 
  -2   7   4      294.53      298.69     14.26 o 
  -1   7   4       72.66       73.75      8.48 o 
   0   7   4      121.05      120.52     10.31 o 
   1   7   4     1172.02     1256.04     44.85 o 
   2   7   4       99.33       97.74      6.28 o 
   3   7   4        7.27       17.63     11.63 o 
   4   7   4        1.01        4.10      3.73 o 
   5   7   4      255.35      282.31     17.08 o 
   6   7   4      228.76      258.51     18.55 o 
   7   7   4       75.72       79.88     12.98 o 
   8   7   4      151.31      132.92     15.02 o 
   9   7   4        2.70        1.22      3.85 o 
  10   7   4        0.61        1.35      3.60 o 
  11   7   4       13.22       20.44     31.92 o 
  12   7   4      150.64      143.36     23.32 o 
  -8   8   4       14.02        7.24      7.15 o 
  -7   8   4        9.98        5.90      6.48 o 
  -6   8   4       42.00       42.75     23.12 o 
  -5   8   4       44.75       33.23     17.08 o 
  -4   8   4      414.42      432.36     41.72 o 
  -3   8   4      302.10      288.64     18.11 o 
  -2   8   4       78.79       77.72      8.16 o 
  -1   8   4      274.33      264.16     14.86 o 
   0   8   4     1893.83     1948.49     77.83 o 
   1   8   4       53.92       50.86      4.70 o 
   2   8   4       57.70       62.61      4.29 o 
   3   8   4        5.46        5.89      4.36 o 
   4   8   4       52.62       62.35     10.93 o 
   5   8   4      456.76      424.23     22.05 o 
   6   8   4        2.11        5.72      5.56 o 
   7   8   4       69.68       56.60     11.01 o 
   8   8   4        6.61        8.32      8.50 o 
   9   8   4        3.31        2.37      4.83 o 
  10   8   4       84.81       91.51     17.42 o 
  11   8   4       54.52       61.18     15.20 o 
  -7   9   4       50.72       38.64     48.75 o 
  -6   9   4       14.07        8.15     11.43 o 
  -5   9   4       88.56       84.05     16.54 o 
  -4   9   4       62.35       61.82     16.71 o 
  -3   9   4      189.87      180.81     13.27 o 
  -2   9   4      141.91      146.72     13.49 o 
  -1   9   4      472.23      456.23     27.02 o 
   0   9   4      423.24      390.67     20.63 o 
   1   9   4      211.98      227.37     16.31 o 
   2   9   4      254.48      227.72     18.50 o 
   3   9   4        5.31        5.22      5.17 o 
   4   9   4      186.86      199.02     23.32 o 
   5   9   4      119.50      100.95     13.09 o 
   6   9   4      308.09      294.59     30.50 o 
   7   9   4       41.55       34.53     28.63 o 
   8   9   4       86.32       83.34     17.89 o 
   9   9   4       49.35       46.72     30.38 o 
  10   9   4      139.96      164.52     37.25 o 
  11   9   4       11.24       14.42     20.04 o 
  -6  10   4       69.32       83.61     13.87 o 
  -5  10   4      136.84      155.37     19.99 o 
  -4  10   4       26.85       27.85     15.69 o 
  -3  10   4        8.91        9.45     10.87 o 
  -2  10   4       34.44       35.94     10.59 o 
  -1  10   4      201.69      196.92     17.03 o 
   0  10   4       14.95       11.95      9.26 o 
   1  10   4       80.07       86.68     17.80 o 
   2  10   4      716.18      702.86    148.22 o 
   3  10   4       29.62       35.87     25.53 o 
   4  10   4        0.63       -0.18      8.23 o 
   5  10   4       80.28       75.28     11.42 o 
   6  10   4       84.02       91.97     35.89 o 
   7  10   4        3.62        2.83      8.15 o 
   8  10   4      328.15      345.51     28.34 o 
   9  10   4       15.37       13.80     11.92 o 
  10  10   4      513.83      578.83     62.04 o 
  -5  11   4       25.25       15.38     20.76 o 
  -4  11   4        4.67        6.89      9.43 o 
  -3  11   4       18.75       15.86     18.30 o 
  -2  11   4       32.63       20.50     16.89 o 
  -1  11   4        8.92        8.07      8.01 o 
   0  11   4       32.70       29.98     25.62 o 
   1  11   4       96.34       90.74     12.57 o 
   2  11   4       64.93       69.81     14.64 o 
   3  11   4        8.55       13.38      8.25 o 
   4  11   4       13.65       11.22      7.37 o 
   5  11   4        3.05        1.71      5.50 o 
   6  11   4        1.31        3.08      4.79 o 
   7  11   4       42.03       44.21      9.16 o 
   8  11   4       39.06       36.46     27.58 o 
   9  11   4      139.97      166.76     29.54 o 
  -3  12   4        0.21        0.73      7.92 o 
  -2  12   4        2.98        8.47      8.97 o 
  -1  12   4        9.75        4.77      5.94 o 
   0  12   4        3.70        1.74      5.16 o 
   1  12   4      170.13      171.18     24.11 o 
   2  12   4      354.59      408.88     37.07 o 
   3  12   4      147.66      170.23     18.37 o 
   4  12   4        1.39        3.11      4.69 o 
   5  12   4        0.90        2.45      6.67 o 
   6  12   4        3.76        3.02      5.05 o 
   7  12   4      167.01      192.46     20.78 o 
  -1  13   4        0.19        1.16      5.94 o 
   0  13   4       50.54       60.76     11.05 o 
   1  13   4       96.00       97.22     13.73 o 
   2  13   4        0.02        1.86      4.99 o 
   3  13   4        0.81        1.83      5.20 o 
   4  13   4        0.85        0.73      4.78 o 
   5  13   4        5.17        3.85      4.60 o 
  -4 -10   5        7.29        1.56     10.84 o 
  -3 -10   5       25.28       27.31     29.10 o 
  -2 -10   5       13.04        6.42     16.89 o 
  -1 -10   5        0.17        1.44      6.48 o 
   0 -10   5        0.28        2.39      4.59 o 
   1 -10   5        9.81        9.06      8.87 o 
   2 -10   5        2.61        1.25      3.19 o 
   3 -10   5      124.72      129.64     16.27 o 
   4 -10   5        0.48        0.70      4.59 o 
  -6  -9   5      133.41      125.41     24.61 o 
  -5  -9   5        7.15        4.24      6.57 o 
  -3  -9   5      225.14      223.36     37.64 o 
  -2  -9   5        3.37        2.67      3.91 o 
  -1  -9   5       67.91       82.36     12.47 o 
   0  -9   5      154.81      143.94     11.40 o 
   1  -9   5      106.99      106.36     10.84 o 
   2  -9   5        0.22        2.23      4.94 o 
   3  -9   5        0.45        2.33      3.58 o 
   4  -9   5        8.43        7.74     10.25 o 
   5  -9   5       31.82       27.68     31.05 o 
   6  -9   5       97.33      128.44     19.67 o 
  -7  -8   5      121.32      102.66     34.52 o 
  -6  -8   5      135.10      138.59     32.99 o 
  -5  -8   5        3.30        4.85      7.22 o 
  -4  -8   5       51.88       34.68     40.37 o 
  -3  -8   5      147.29      138.63     13.47 o 
  -2  -8   5        0.74        1.02      2.65 o 
  -1  -8   5       55.66       58.74      8.16 o 
   0  -8   5      219.83      217.30     14.00 o 
   1  -8   5      920.68      945.96     34.43 o 
   2  -8   5        1.02        3.19      2.38 o 
   3  -8   5      104.60      112.75     11.40 o 
   4  -8   5       21.87       19.36      8.06 o 
   5  -8   5       22.33       15.59     12.31 o 
   6  -8   5      236.36      230.24     35.41 o 
   7  -8   5        0.24        1.04      4.86 o 
  -8  -7   5       83.51       98.57     21.11 o 
  -7  -7   5       65.36       74.82     20.17 o 
  -6  -7   5        1.63        4.58      8.17 o 
  -5  -7   5       52.48       50.47     12.37 o 
  -4  -7   5       42.85       32.09      7.47 o 
  -3  -7   5        3.88        2.20      2.21 o 
  -2  -7   5        2.65        1.62      4.09 o 
  -1  -7   5      235.91      226.99     18.90 o 
   0  -7   5     1086.12     1068.14     74.38 o 
   1  -7   5       16.41       15.88      8.74 o 
   2  -7   5      274.03      266.92     22.38 o 
   3  -7   5      104.23       94.43     15.27 o 
   4  -7   5      151.55      137.82     11.39 o 
   5  -7   5      260.75      245.78     23.10 o 
   6  -7   5        0.99        3.04      5.82 o 
   7  -7   5       40.46       34.90     31.68 o 
   8  -7   5        9.29        8.65     12.53 o 
  -9  -6   5        1.33        1.56      9.91 o 
  -8  -6   5      351.88      378.15     71.50 o 
  -7  -6   5      221.24      229.05     30.77 o 
  -6  -6   5        2.28        3.63      4.44 o 
  -5  -6   5       36.40       33.10      8.02 o 
  -4  -6   5      140.13      136.39     20.26 o 
  -3  -6   5       70.48       62.86      5.75 o 
  -2  -6   5       47.72       45.91      8.80 o 
  -1  -6   5      488.50      505.35     24.99 o 
   0  -6   5        0.13        1.65      3.25 o 
   1  -6   5      327.19      340.58     21.03 o 
   2  -6   5       56.97       63.60     10.86 o 
   3  -6   5       36.19       40.00     17.59 o 
   4  -6   5       58.00       53.92     10.23 o 
   5  -6   5      117.83      114.36     10.15 o 
   6  -6   5       10.73        9.64      9.20 o 
   7  -6   5       64.90       59.85     15.94 o 
   8  -6   5        1.86        4.85      7.02 o 
   9  -6   5       87.87       88.14     15.70 o 
  -9  -5   5      243.33      263.62     52.68 o 
  -8  -5   5       12.11       14.10     12.03 o 
  -7  -5   5       46.73       43.46      9.70 o 
  -6  -5   5      158.81      158.46     13.46 o 
  -5  -5   5      120.63      116.68     13.11 o 
  -4  -5   5      150.99      149.53     16.41 o 
  -3  -5   5       38.84       32.66      4.71 o 
  -2  -5   5      327.17      341.34     14.08 o 
  -1  -5   5      437.83      463.44     23.92 o 
   0  -5   5       88.65       99.20      8.98 o 
   1  -5   5      177.03      181.92     12.48 o 
   2  -5   5      510.07      482.44     19.51 o 
   3  -5   5       67.50       72.54      7.73 o 
   4  -5   5       89.36       86.52      8.79 o 
   5  -5   5       39.03       38.08      7.25 o 
   6  -5   5       75.74       70.15      9.01 o 
   7  -5   5       23.80       21.48     17.53 o 
   8  -5   5      238.56      240.84     25.38 o 
   9  -5   5       40.47       26.31     28.38 o 
  10  -5   5       75.41       75.00     19.12 o 
  -9  -4   5       96.28      102.87     14.44 o 
  -8  -4   5        3.06        3.04      6.10 o 
  -7  -4   5      149.12      138.37     12.64 o 
  -6  -4   5      594.04      607.33     55.59 o 
  -5  -4   5       31.51       39.17     19.25 o 
  -4  -4   5       36.00       49.56     22.73 o 
  -3  -4   5      988.13      956.65     33.43 o 
  -2  -4   5        6.56        8.60      3.42 o 
  -1  -4   5        3.08        1.88      1.65 o 
   0  -4   5      228.76      254.09     13.64 o 
   1  -4   5        2.56        2.67      2.15 o 
   2  -4   5       13.98       12.65      5.91 o 
   3  -4   5        0.19        1.53      3.07 o 
   4  -4   5      616.81      633.09     24.80 o 
   5  -4   5      205.86      221.21     15.46 o 
   6  -4   5       36.49       47.72      7.56 o 
   7  -4   5       53.19       45.67     29.55 o 
   8  -4   5      167.15      164.59     22.82 o 
   9  -4   5        1.65        0.98      4.71 o 
  10  -4   5       22.34       23.41     33.75 o 
  11  -4   5        0.32        0.93      4.50 o 
 -10  -3   5      149.14      170.56     21.41 o 
  -9  -3   5       78.10       76.59     10.41 o 
  -8  -3   5       95.09      104.84     12.05 o 
  -7  -3   5      102.47      110.05     13.90 o 
  -6  -3   5      855.26      845.02     44.29 o 
  -5  -3   5      341.54      349.67     19.90 o 
  -4  -3   5      472.39      431.97     27.01 o 
  -3  -3   5      959.17      931.32     43.86 o 
  -2  -3   5       91.64       92.09      6.26 o 
  -1  -3   5      573.63      584.66     16.13 o 
   0  -3   5       52.78       47.81      4.74 o 
   1  -3   5        7.05        7.92      4.91 o 
   2  -3   5      121.76      121.37     10.38 o 
   3  -3   5        0.25        0.83      2.63 o 
   4  -3   5       33.73       40.25     18.70 o 
   5  -3   5      280.19      307.82     14.61 o 
   6  -3   5      545.86      591.58     19.20 o 
   7  -3   5      485.43      488.91     27.67 o 
   8  -3   5        4.09        5.36      5.66 o 
   9  -3   5        7.75        7.36      8.85 o 
  10  -3   5        4.59        3.06      6.62 o 
  11  -3   5        0.10        1.88      3.81 o 
 -10  -2   5       80.87       92.43     16.67 o 
  -9  -2   5      105.98       95.68     14.31 o 
  -8  -2   5      150.12      161.89     18.52 o 
  -7  -2   5       15.15       18.79     11.85 o 
  -6  -2   5       94.41      108.41     17.58 o 
  -5  -2   5      803.45      826.99     31.73 o 
  -4  -2   5        1.31        1.79      4.15 o 
  -3  -2   5      411.99      445.31     29.92 o 
  -2  -2   5       37.27       39.81      3.50 o 
  -1  -2   5      374.24      367.73     14.55 o 
   0  -2   5      302.20      316.23     14.94 o 
   1  -2   5      456.12      478.81     14.03 o 
   2  -2   5      356.95      403.74     19.23 o 
   3  -2   5      547.47      598.24     17.52 o 
   4  -2   5      117.20      107.71      9.71 o 
   5  -2   5       25.65       28.07     11.28 o 
   6  -2   5      656.93      690.58     26.24 o 
   7  -2   5       25.98       26.02      5.40 o 
   8  -2   5      100.09      101.64     18.14 o 
   9  -2   5      114.20      111.78     15.25 o 
  10  -2   5       48.01       43.37     36.34 o 
  11  -2   5      238.34      243.93     36.48 o 
  12  -2   5      144.17      151.06     18.74 o 
 -11  -1   5        9.75        7.41     17.16 o 
 -10  -1   5       23.64       20.69     25.27 o 
  -9  -1   5      137.69      127.60     18.39 o 
  -8  -1   5       46.24       44.77      9.24 o 
  -7  -1   5       46.86       72.17     12.47 o 
  -6  -1   5       63.81       51.59      9.21 o 
  -5  -1   5      580.08      556.61     37.81 o 
  -4  -1   5       66.40       66.69     11.02 o 
  -3  -1   5      183.30      207.16     18.78 o 
  -2  -1   5      164.16      187.65      8.74 o 
  -1  -1   5     2462.57     2482.54     45.70 o 
   0  -1   5      136.40      135.00     11.04 o 
   1  -1   5       13.78       11.57      4.69 o 
   2  -1   5     1758.86     1870.36     43.46 o 
   3  -1   5      212.85      221.62     15.69 o 
   4  -1   5      108.57       99.15      8.22 o 
   5  -1   5       11.96       22.97      5.70 o 
   6  -1   5     1034.20     1131.74     47.44 o 
   7  -1   5       66.25       64.71      9.27 o 
   8  -1   5       54.14       45.98      6.99 o 
   9  -1   5       28.42       30.65     24.30 o 
  10  -1   5       70.66       72.99     39.61 o 
  11  -1   5        2.07        4.95      7.33 o 
  12  -1   5        2.79        3.11      5.11 o 
 -11   0   5       75.27       49.91     62.92 o 
 -10   0   5       11.05        8.22     15.09 o 
  -9   0   5       50.53       27.68     42.89 o 
  -8   0   5      280.95      303.80     17.84 o 
  -7   0   5      666.01      706.88     44.83 o 
  -6   0   5       10.31        9.21      5.83 o 
  -5   0   5      277.73      287.80     19.76 o 
  -4   0   5     2396.13     2655.47     58.05 o 
  -3   0   5       20.14       23.87      2.55 o 
  -2   0   5      553.85      605.87     13.40 o 
  -1   0   5     2146.37     2378.65     54.59 o 
   0   0   5        3.97        7.04      3.23 o 
   1   0   5      198.19      179.51      6.31 o 
   2   0   5        7.71       23.00      5.08 o 
   3   0   5     2063.59     2057.14     49.62 o 
   4   0   5      199.39      214.52     13.07 o 
   5   0   5      440.90      440.03     16.47 o 
   6   0   5     1169.30     1197.75     50.90 o 
   7   0   5       70.18       67.33     10.92 o 
   8   0   5       55.09       58.69      6.76 o 
   9   0   5       53.05       50.49      6.41 o 
  10   0   5        1.18        1.16      5.96 o 
  11   0   5      193.83      193.32     20.06 o 
  12   0   5       83.63       77.22     18.74 o 
 -11   1   5       47.14       36.35     62.29 o 
 -10   1   5      254.03      287.36     58.78 o 
  -9   1   5       11.61       11.46      9.03 o 
  -8   1   5        2.34        9.47      9.85 o 
  -7   1   5      214.55      213.14     17.75 o 
  -6   1   5        2.22        3.43      1.66 o 
  -5   1   5      152.77      149.39      9.41 o 
  -4   1   5        2.69        2.20      1.54 o 
  -3   1   5      301.34      307.81     16.01 o 
  -2   1   5       56.89       62.08      4.64 o 
  -1   1   5      155.79      157.53      5.48 o 
   0   1   5     1009.61     1071.16     19.90 o 
   1   1   5     1836.88     1821.61     38.84 o 
   2   1   5      681.57      623.52     15.90 o 
   3   1   5     1747.54     1887.11     57.01 o 
   4   1   5      225.24      210.80     17.33 o 
   5   1   5     2593.59     2869.80    151.24 o 
   6   1   5      127.25      126.96     10.25 o 
   7   1   5        0.30        2.79      2.62 o 
   8   1   5        4.21        5.65      3.10 o 
   9   1   5        4.02        2.79      3.45 o 
  10   1   5       60.35       77.64     11.43 o 
  11   1   5      163.99      151.96     18.52 o 
  12   1   5       97.31       80.85     14.79 o 
 -10   2   5       41.27       32.54     39.77 o 
  -9   2   5       92.48      103.77     63.10 o 
  -8   2   5      300.51      281.05     30.53 o 
  -7   2   5      220.39      194.10     11.06 o 
  -6   2   5      122.37      125.07      8.07 o 
  -5   2   5        6.85       10.65      4.95 o 
  -4   2   5      917.79      923.29     29.73 o 
  -3   2   5        6.75       21.84      6.56 o 
  -2   2   5      101.33      106.03      5.42 o 
  -1   2   5        1.68        2.77      1.39 o 
   0   2   5       19.82       16.00      2.85 o 
   1   2   5      956.99      969.96     31.18 o 
   2   2   5     3670.97     3858.45    109.54 o 
   3   2   5     1120.73     1047.64     35.34 o 
   4   2   5       58.92       47.86      5.49 o 
   5   2   5       57.58       86.00      7.34 o 
   6   2   5      120.19      118.07      9.91 o 
   7   2   5       11.15        9.63      4.84 o 
   8   2   5       12.47       20.04     11.18 o 
   9   2   5       23.72       25.34     16.20 o 
  10   2   5      406.83      416.72     16.69 o 
  11   2   5      250.30      285.04     24.94 o 
  12   2   5       24.25       25.72     21.53 o 
 -10   3   5        0.15        3.13      8.28 o 
  -9   3   5      107.80      109.15     27.29 o 
  -8   3   5      216.46      249.46     28.40 o 
  -7   3   5       50.93       48.24      7.89 o 
  -6   3   5       84.70       80.53      6.94 o 
  -5   3   5       55.52       59.52      4.81 o 
  -4   3   5      680.26      668.10     25.26 o 
  -3   3   5      129.50      124.81      7.41 o 
  -2   3   5      821.46      806.97     23.75 o 
  -1   3   5      532.44      538.78     12.62 o 
   0   3   5       27.18       18.97      3.20 o 
   1   3   5      181.08      197.96      5.86 o 
   2   3   5     4939.58     5102.56    130.32 o 
   3   3   5       60.20       48.28      4.44 o 
   4   3   5     1035.26      986.81     21.63 o 
   5   3   5       71.09       59.87      4.55 o 
   6   3   5      620.80      600.77     28.95 o 
   7   3   5        1.65        3.99      2.77 o 
   8   3   5        7.67        7.73      5.36 o 
   9   3   5      316.97      326.00     22.71 o 
  10   3   5      161.37      166.15     11.20 o 
  11   3   5        0.45        1.61     11.17 o 
  12   3   5       13.37        6.22      8.13 o 
 -10   4   5       27.64       23.79     46.58 o 
  -9   4   5       43.06       38.80     34.92 o 
  -8   4   5       79.57       68.37     10.27 o 
  -7   4   5       80.14       73.19     46.56 o 
  -6   4   5      193.33       96.73     49.38 o 
  -5   4   5      683.45      701.62     36.02 o 
  -4   4   5        0.37        0.63      1.78 o 
  -3   4   5      241.79      248.29     11.32 o 
  -2   4   5      438.45      468.88     21.07 o 
  -1   4   5      210.17      223.47     13.27 o 
   0   4   5      678.10      572.51     17.73 o 
   1   4   5       32.94       43.05      4.08 o 
   2   4   5     1671.79     1687.73     38.43 o 
   3   4   5        2.52        2.15      1.77 o 
   4   4   5      831.15      876.37     41.02 o 
   5   4   5       51.36       52.87      4.74 o 
   6   4   5      520.41      506.60     26.04 o 
   7   4   5      368.08      383.27     20.39 o 
   8   4   5      118.65      141.04     12.34 o 
   9   4   5      148.21      145.56     12.12 o 
  10   4   5       67.54       71.00      7.81 o 
  11   4   5       81.06       73.20      7.80 o 
  12   4   5        1.13        2.90      6.96 o 
 -10   5   5        3.96        5.55     14.33 o 
  -9   5   5        0.04        0.77      5.56 o 
  -8   5   5        6.22        7.32      8.89 o 
  -7   5   5      282.50      287.92     18.86 o 
  -6   5   5      377.63      394.45     36.71 o 
  -5   5   5      110.49      103.10      9.74 o 
  -4   5   5      353.99      351.38     21.61 o 
  -3   5   5       83.62       70.93      5.47 o 
  -2   5   5      305.57      352.20     19.23 o 
  -1   5   5       20.92       13.58      6.02 o 
   0   5   5      111.43       93.13      7.86 o 
   1   5   5       86.64      109.15      6.76 o 
   2   5   5      167.82      186.01      9.80 o 
   3   5   5      172.32      173.91     10.38 o 
   4   5   5      863.62      856.30     16.24 o 
   5   5   5      545.39      531.76     21.63 o 
   6   5   5      318.28      319.09     14.11 o 
   7   5   5     2505.43     2469.07     61.80 o 
   8   5   5       35.64       34.26      6.73 o 
   9   5   5      169.40      156.12     14.25 o 
  10   5   5       71.05       68.76      8.54 o 
  11   5   5        0.91        1.62      4.32 o 
  12   5   5      287.96      321.87     30.64 o 
  -9   6   5       28.82       18.57     32.51 o 
  -8   6   5        0.11        3.01      5.23 o 
  -7   6   5      133.93      151.63     18.34 o 
  -6   6   5       62.81       45.13     10.22 o 
  -5   6   5       12.61       14.26      3.71 o 
  -4   6   5       97.79       94.94      8.94 o 
  -3   6   5       91.35       96.14      8.54 o 
  -2   6   5        0.77        3.45      2.99 o 
  -1   6   5      779.93      790.43     34.45 o 
   0   6   5     1561.50     1541.02     63.21 o 
   1   6   5       97.52      103.87      7.31 o 
   2   6   5      449.89      458.19     11.17 o 
   3   6   5       18.54       20.49      4.60 o 
   4   6   5        0.02        1.13      1.40 o 
   5   6   5       55.12       50.40      3.44 o 
   6   6   5      939.21      861.23     51.09 o 
   7   6   5       61.89       60.38      5.86 o 
   8   6   5       63.11       60.36      6.80 o 
   9   6   5       48.42       38.26     22.37 o 
  10   6   5      298.05      297.27     33.30 o 
  11   6   5        0.35        3.80     10.34 o 
  12   6   5       20.27       15.92     21.88 o 
  -8   7   5       72.83       91.24     12.76 o 
  -7   7   5       42.52       41.47     11.43 o 
  -6   7   5       24.62       21.33     14.77 o 
  -5   7   5      158.05      159.36     24.43 o 
  -4   7   5        2.63        6.36      3.41 o 
  -3   7   5      313.04      328.56     17.04 o 
  -2   7   5        3.73        4.09      3.30 o 
  -1   7   5        8.12        9.06      6.18 o 
   0   7   5        5.63        6.15      3.63 o 
   1   7   5        0.04        0.92      1.48 o 
   2   7   5        0.17        0.39      0.64 o 
   3   7   5        5.90        7.01      3.03 o 
   4   7   5      233.38      213.25     16.10 o 
   5   7   5        0.03        2.37      5.31 o 
   6   7   5      316.28      346.67     25.95 o 
   7   7   5      453.18      448.26     29.69 o 
   8   7   5       50.96       57.10     12.15 o 
   9   7   5      374.38      372.50     21.97 o 
  10   7   5      122.22      129.97     14.33 o 
  11   7   5       37.74       41.27     12.50 o 
  12   7   5       86.44       92.45     17.21 o 
  -8   8   5       22.96       14.19     19.14 o 
  -7   8   5       20.95       21.19     20.35 o 
  -6   8   5        0.99        2.24      3.01 o 
  -5   8   5       96.28       78.01     15.02 o 
  -4   8   5      539.99      530.28     27.07 o 
  -3   8   5      104.96      108.11     11.09 o 
  -2   8   5        0.98        1.65      3.25 o 
  -1   8   5      174.38      175.71     10.90 o 
   0   8   5      404.20      404.85     16.00 o 
   1   8   5      269.71      257.43     11.27 o 
   2   8   5       61.81       55.80      4.71 o 
   3   8   5      490.36      449.86     11.16 o 
   4   8   5      124.11      117.83     12.45 o 
   5   8   5       48.39       44.68     11.17 o 
   6   8   5        0.06        1.11      4.40 o 
   7   8   5       12.25       10.53      8.96 o 
   8   8   5        6.08       10.53     10.15 o 
   9   8   5       42.10       33.19     27.43 o 
  10   8   5        9.51        3.38     10.07 o 
  11   8   5       84.95       90.29     15.46 o 
  -7   9   5       32.60       23.52     28.38 o 
  -6   9   5       72.97       47.05     38.39 o 
  -5   9   5      248.75      239.57     22.89 o 
  -4   9   5      308.31      346.02     38.07 o 
  -3   9   5        0.35        1.58      2.36 o 
  -2   9   5        1.25        1.64      2.60 o 
  -1   9   5        1.40        1.23      2.10 o 
   0   9   5      473.19      478.78     23.72 o 
   1   9   5     1432.37     1428.94     62.30 o 
   2   9   5       67.81       65.30      5.77 o 
   3   9   5     1239.40     1236.09     61.11 o 
   4   9   5       55.45       41.30     28.17 o 
   5   9   5        0.26        1.23      5.98 o 
   6   9   5        1.12        2.07      3.82 o 
   7   9   5        1.03        1.86      4.16 o 
   8   9   5       29.46       28.40     29.04 o 
   9   9   5      248.48      268.50     23.76 o 
  10   9   5       56.77       54.61     30.48 o 
  11   9   5       83.57       74.53     17.33 o 
  -6  10   5       10.09       10.63      8.44 o 
  -5  10   5       20.79       27.68     29.87 o 
  -4  10   5      193.83      173.51     18.20 o 
  -3  10   5       29.34       21.85     13.06 o 
  -2  10   5       36.58       41.56      8.01 o 
  -1  10   5        0.89        1.11      2.23 o 
   0  10   5        6.29        7.19      5.95 o 
   1  10   5        0.15        2.52      5.61 o 
   2  10   5      948.71     1027.72     85.29 o 
   3  10   5      423.57      460.30     43.21 o 
   4  10   5      112.48      114.15     13.00 o 
   5  10   5       96.09       90.00     12.14 o 
   6  10   5        6.69        7.00      7.22 o 
   7  10   5       54.46       56.39     13.60 o 
   8  10   5       52.47       67.55     11.55 o 
   9  10   5        8.96       14.92     15.05 o 
  10  10   5      351.65      346.20     34.95 o 
  -5  11   5      102.00       99.53     15.51 o 
  -4  11   5       39.46       52.20     11.20 o 
  -3  11   5        7.25        4.91      6.11 o 
  -2  11   5      271.19      285.35     18.24 o 
  -1  11   5       75.53       74.18     10.50 o 
   0  11   5       22.58       27.18     11.14 o 
   1  11   5       33.00       30.85     17.41 o 
   2  11   5      414.27      423.07     43.70 o 
   3  11   5       39.46       45.92     30.21 o 
   4  11   5       75.64       63.41     15.10 o 
   5  11   5        0.60        1.08      4.43 o 
   6  11   5       19.52       23.44     22.64 o 
   7  11   5        9.94       11.00     14.73 o 
   8  11   5        0.49        1.67      3.61 o 
   9  11   5       67.26       72.31     11.69 o 
  -3  12   5        0.98        4.00     10.44 o 
  -2  12   5        5.24        5.61     18.94 o 
  -1  12   5        2.84        0.63      4.02 o 
   0  12   5       58.26       72.44     15.11 o 
   1  12   5       58.91       41.34     12.87 o 
   2  12   5       44.58       38.26     32.59 o 
   3  12   5        0.73        3.76      5.95 o 
   4  12   5      296.80      280.29     30.32 o 
   5  12   5       11.87       12.92      8.61 o 
   6  12   5       32.91       27.52     30.02 o 
   7  12   5       54.30       56.14     12.87 o 
  -1  13   5        0.84        3.84      9.71 o 
   0  13   5        2.37        4.64      6.50 o 
   1  13   5      104.29      100.45     13.72 o 
   2  13   5       88.01       89.05     14.28 o 
   3  13   5       33.64       36.84     38.17 o 
   4  13   5      138.40      154.34     16.89 o 
   5  13   5        8.81        4.04      4.59 o 
  -2 -10   6        0.48       -0.98      8.85 o 
  -1 -10   6        0.23        1.69      5.38 o 
   0 -10   6       18.28       12.32     30.85 o 
   1 -10   6        1.98        0.28      4.19 o 
   2 -10   6       83.05       83.69     12.88 o 
  -5  -9   6       45.40       23.75     67.16 o 
  -4  -9   6       75.92       70.30     19.04 o 
  -3  -9   6        6.64       10.76     11.11 o 
  -2  -9   6        0.25        2.71     10.30 o 
  -1  -9   6       51.08       56.37     16.06 o 
   0  -9   6       78.72       77.52      9.38 o 
   1  -9   6       92.33       91.34     11.57 o 
   2  -9   6       30.36       28.02     14.40 o 
   3  -9   6        2.43        1.50      2.69 o 
   4  -9   6      100.75      116.31     16.87 o 
   5  -9   6      110.02      115.16     16.42 o 
  -6  -8   6       35.50       36.97     34.88 o 
  -5  -8   6       41.33       43.99     15.51 o 
  -4  -8   6       94.62       85.92     19.60 o 
  -3  -8   6       52.99       43.26     61.53 o 
  -2  -8   6       38.50       29.84     27.24 o 
  -1  -8   6       13.57       10.07      7.89 o 
   0  -8   6        0.56        1.91      2.43 o 
   1  -8   6      198.52      188.34     17.45 o 
   2  -8   6        6.04        5.92      4.11 o 
   3  -8   6        1.79        1.31      3.21 o 
   4  -8   6        8.01        8.09      8.49 o 
   5  -8   6        0.08        1.80      4.63 o 
   6  -8   6       81.57       65.88     13.16 o 
  -7  -7   6      135.19      179.54     30.55 o 
  -6  -7   6        0.84        0.76     10.00 o 
  -5  -7   6        6.63        2.03     11.53 o 
  -4  -7   6      135.41      103.27     19.66 o 
  -3  -7   6       50.09       41.34      8.18 o 
  -2  -7   6       38.57       40.86      8.19 o 
  -1  -7   6       12.56       14.26      7.26 o 
   0  -7   6      121.72      130.37     13.04 o 
   1  -7   6      186.52      192.96     13.13 o 
   2  -7   6        8.04       10.55      6.29 o 
   3  -7   6      115.12      112.43     12.59 o 
   4  -7   6       11.80       12.37      9.04 o 
   5  -7   6       16.53       15.33     11.20 o 
   6  -7   6       30.06       33.09     21.43 o 
   7  -7   6        2.23        2.68      5.30 o 
   8  -7   6        3.75        6.06      5.88 o 
  -8  -6   6       24.69       20.57     28.13 o 
  -7  -6   6        0.90        1.83      8.13 o 
  -6  -6   6       18.33       14.55     18.85 o 
  -5  -6   6      140.40      146.29     18.12 o 
  -4  -6   6       10.36       10.65     10.08 o 
  -3  -6   6      437.59      418.69     41.80 o 
  -2  -6   6       10.78       10.85      7.08 o 
  -1  -6   6      164.85      167.20     12.94 o 
   0  -6   6      252.17      235.92     18.71 o 
   1  -6   6      146.49      137.97     14.81 o 
   2  -6   6       44.78       52.10     20.40 o 
   3  -6   6      284.64      273.31     23.55 o 
   4  -6   6       20.84       32.46     15.94 o 
   5  -6   6      357.16      322.61     16.81 o 
   6  -6   6       13.86       16.52     12.74 o 
   7  -6   6       12.87       12.09     15.43 o 
   8  -6   6       18.01       15.42     14.58 o 
   9  -6   6       67.79       59.13     15.21 o 
  -9  -5   6        9.45        6.92     16.79 o 
  -8  -5   6      153.38      167.70     25.89 o 
  -7  -5   6       19.69       20.75     18.23 o 
  -6  -5   6        1.22        1.68      4.70 o 
  -5  -5   6       88.29       88.98     11.02 o 
  -4  -5   6        3.88        8.26      5.58 o 
  -3  -5   6      318.97      301.01     26.03 o 
  -2  -5   6       28.32       30.12      5.54 o 
  -1  -5   6        0.00        0.75      2.62 o 
   0  -5   6       17.54       22.53      9.88 o 
   1  -5   6      124.41      133.80     10.51 o 
   2  -5   6      121.74      121.30     12.62 o 
   3  -5   6      348.03      332.65     20.56 o 
   4  -5   6      273.01      273.18     21.50 o 
   5  -5   6        9.16        9.33      5.02 o 
   6  -5   6       80.14       73.33      9.31 o 
   7  -5   6        1.39        4.37      5.07 o 
   8  -5   6       66.93       83.70     13.76 o 
   9  -5   6       17.04       15.22     16.70 o 
  10  -5   6       45.67       35.59     13.56 o 
  -9  -4   6      121.95      135.24     16.79 o 
  -8  -4   6        1.57        0.78      4.38 o 
  -7  -4   6      266.11      302.59     32.80 o 
  -6  -4   6      329.06      352.93     25.78 o 
  -5  -4   6       34.24       27.90     14.57 o 
  -4  -4   6      320.99      310.47     21.48 o 
  -3  -4   6        9.47        9.55      4.88 o 
  -2  -4   6      132.91      130.94      8.73 o 
  -1  -4   6       98.66      105.58      8.85 o 
   0  -4   6      117.80      106.58      9.94 o 
   1  -4   6      409.72      389.01     23.34 o 
   2  -4   6        0.36        0.80      4.01 o 
   3  -4   6      693.56      765.71     43.37 o 
   4  -4   6        0.10        2.55      3.57 o 
   5  -4   6       11.23       13.26      7.66 o 
   6  -4   6       18.63       20.40     11.03 o 
   7  -4   6      240.01      240.02     14.00 o 
   8  -4   6       14.71       11.51     14.55 o 
   9  -4   6       25.69       23.54     15.82 o 
  10  -4   6        1.56        2.54      4.10 o 
 -10  -3   6       16.18        7.94     16.94 o 
  -9  -3   6      115.85      119.31     16.29 o 
  -8  -3   6       31.37       24.32     21.86 o 
  -7  -3   6      165.30      165.77     14.49 o 
  -6  -3   6      270.66      284.47     28.79 o 
  -5  -3   6       32.24       35.88     23.72 o 
  -4  -3   6       44.40       46.80     20.88 o 
  -3  -3   6        2.85        2.20      2.43 o 
  -2  -3   6       88.90       92.95      7.26 o 
  -1  -3   6       99.74       98.70      7.44 o 
   0  -3   6     1336.97     1341.03     58.40 o 
   1  -3   6     1016.52      999.01     44.72 o 
   2  -3   6       12.88       17.91      9.04 o 
   3  -3   6      175.15      196.69     16.20 o 
   4  -3   6      162.75      155.01     11.81 o 
   5  -3   6      373.16      350.75     16.04 o 
   6  -3   6      357.76      348.33     19.20 o 
   7  -3   6       47.92       48.10     10.78 o 
   8  -3   6       92.87       97.92     15.43 o 
   9  -3   6        1.88        3.19      5.95 o 
  10  -3   6        3.81        4.72      7.51 o 
  11  -3   6       81.49       73.69     13.33 o 
 -10  -2   6      103.02       91.53     48.23 o 
  -9  -2   6        0.30        1.22      2.58 o 
  -8  -2   6      173.76      209.11     18.98 o 
  -7  -2   6      192.61      202.64     15.92 o 
  -6  -2   6       15.41       25.11     13.09 o 
  -5  -2   6       65.81       37.98      9.28 o 
  -4  -2   6      437.27      432.88     22.11 o 
  -3  -2   6        5.09        8.47      5.09 o 
  -2  -2   6      112.58      109.57      7.50 o 
  -1  -2   6        8.46       10.53      4.28 o 
   0  -2   6      412.53      416.51     12.80 o 
   1  -2   6      387.00      379.01     15.01 o 
   2  -2   6      314.28      331.47     15.04 o 
   3  -2   6      253.72      269.81     16.08 o 
   4  -2   6     1139.50     1190.40     50.44 o 
   5  -2   6        0.02        2.35      5.19 o 
   6  -2   6      142.26      147.80     10.66 o 
   7  -2   6     1498.47     1574.28     59.71 o 
   8  -2   6        6.17        6.15      4.29 o 
   9  -2   6       10.17        8.64      9.30 o 
  10  -2   6        3.91        6.46      9.59 o 
  11  -2   6        2.65        4.44      7.56 o 
 -10  -1   6        3.77        3.29     11.60 o 
  -9  -1   6      345.22      369.01     50.50 o 
  -8  -1   6        5.73        2.65      5.73 o 
  -7  -1   6       84.95       88.23     10.47 o 
  -6  -1   6      210.85      182.30     20.65 o 
  -5  -1   6       14.09       20.90     14.57 o 
  -4  -1   6       22.91       21.27     10.31 o 
  -3  -1   6        4.62        9.71      7.52 o 
  -2  -1   6       40.26       30.72      3.43 o 
  -1  -1   6     1940.34     2023.70     27.97 o 
   0  -1   6      716.83      689.54     46.87 o 
   1  -1   6       72.78       68.13      7.39 o 
   2  -1   6      429.12      417.25     14.61 o 
   3  -1   6       21.76       13.52      7.18 o 
   4  -1   6     1189.24     1295.39     54.84 o 
   5  -1   6      183.71      177.11     14.64 o 
   6  -1   6        7.11       10.95      6.42 o 
   7  -1   6      120.07      118.39      9.89 o 
   8  -1   6        8.47        8.77      6.08 o 
   9  -1   6        5.27        9.47      7.67 o 
  10  -1   6      105.83      111.01     14.67 o 
  11  -1   6       24.95       30.78     35.17 o 
  12  -1   6        0.30        0.61      3.60 o 
 -10   0   6        0.68        4.04      9.88 o 
  -9   0   6      117.10      153.67     25.07 o 
  -8   0   6      117.91      111.79     11.48 o 
  -7   0   6        9.25       10.06      7.89 o 
  -6   0   6       49.00       34.02     20.17 o 
  -5   0   6       38.90       46.97      9.62 o 
  -4   0   6        4.74        1.31      4.79 o 
  -3   0   6      310.53      311.50     15.05 o 
  -2   0   6     1456.58     1531.98     80.40 o 
  -1   0   6       11.28       16.82      6.20 o 
   0   0   6     3248.13     3316.33     64.29 o 
   1   0   6      464.05      497.74     15.67 o 
   2   0   6      268.28      269.65     15.37 o 
   3   0   6      791.26      779.45     22.87 o 
   4   0   6      307.38      342.41     13.72 o 
   5   0   6       28.82       33.00     15.59 o 
   6   0   6      428.02      404.69     23.55 o 
   7   0   6        0.86        1.74      2.87 o 
   8   0   6      235.72      246.93     15.30 o 
   9   0   6        3.20        1.84      2.36 o 
  10   0   6      161.58      177.82     23.58 o 
  11   0   6       63.26       68.81     12.82 o 
  12   0   6       63.92       62.07     16.33 o 
 -10   1   6        4.69        7.69      8.35 o 
  -9   1   6      120.49      128.54     22.24 o 
  -8   1   6      197.76      188.32     33.31 o 
  -7   1   6        8.90        8.71      6.05 o 
  -6   1   6        3.04        1.49      2.60 o 
  -5   1   6       82.48       82.58      4.72 o 
  -4   1   6      378.16      388.88     16.41 o 
  -3   1   6     1755.58     1852.11     63.04 o 
  -2   1   6        7.68        8.12      3.19 o 
  -1   1   6       28.62       25.81      3.15 o 
   0   1   6      236.72      279.09     13.69 o 
   1   1   6     1994.68     2052.54     64.49 o 
   2   1   6      305.29      331.55     17.91 o 
   3   1   6     1302.21     1395.42     34.99 o 
   4   1   6      261.50      245.04     14.92 o 
   5   1   6      365.08      379.94     21.48 o 
   6   1   6        5.03       11.86      5.67 o 
   7   1   6      280.71      278.67     14.11 o 
   8   1   6      121.98      139.10     13.14 o 
   9   1   6        9.10       12.83      8.08 o 
  10   1   6       67.06       78.22     12.54 o 
  11   1   6       34.70       34.14     23.17 o 
  12   1   6       84.95       85.48     18.51 o 
 -10   2   6       81.66      100.94     24.96 o 
  -9   2   6        1.25        3.28      6.25 o 
  -8   2   6       26.51       29.32     24.47 o 
  -7   2   6       19.87        7.35      7.87 o 
  -6   2   6       37.48       42.57      5.15 o 
  -5   2   6      259.88      238.47     10.59 o 
  -4   2   6      137.25      125.66      8.69 o 
  -3   2   6     2220.86     2346.30     80.22 o 
  -2   2   6      681.06      749.37     49.69 o 
  -1   2   6      143.04      138.57      8.03 o 
   0   2   6     1963.16     1998.55     39.99 o 
   1   2   6      870.38      910.83     53.31 o 
   2   2   6     1311.85     1312.21     48.88 o 
   3   2   6     2073.41     2253.71    181.86 o 
   4   2   6      446.63      409.76     13.30 o 
   5   2   6      114.63      118.62      9.25 o 
   6   2   6      318.55      316.30     17.27 o 
   7   2   6       40.94       34.06      6.99 o 
   8   2   6       93.40      101.47     13.27 o 
   9   2   6       66.27       58.22      7.10 o 
  10   2   6        4.16        6.44      4.30 o 
  11   2   6       25.74       19.42     14.22 o 
  12   2   6       31.67       18.56     29.25 o 
 -10   3   6       17.01       14.97     24.71 o 
  -9   3   6       14.32       14.05     21.09 o 
  -8   3   6       20.78       18.11     17.76 o 
  -7   3   6       68.24      101.42     52.26 o 
  -6   3   6       82.77       83.63      7.34 o 
  -5   3   6      367.26      374.49     13.78 o 
  -4   3   6        8.34        6.45      3.85 o 
  -3   3   6      119.48      129.17      9.93 o 
  -2   3   6      207.88      221.02     13.23 o 
  -1   3   6      204.84      196.72     11.89 o 
   0   3   6        0.14       15.47     20.98 o 
   1   3   6     1590.10     1476.89     57.35 o 
   2   3   6       16.59       25.85      5.50 o 
   3   3   6     1383.85     1417.80     47.81 o 
   4   3   6       99.27       92.17      7.62 o 
   5   3   6       38.94       35.89      5.55 o 
   6   3   6      189.93      201.93     12.83 o 
   7   3   6      548.22      558.66     20.75 o 
   8   3   6      514.08      431.26    108.42 o 
   9   3   6       91.17       86.75      8.85 o 
  10   3   6        1.80        1.92      2.65 o 
  11   3   6       16.79       11.90     12.77 o 
  12   3   6       94.23       81.91     12.72 o 
  -9   4   6        4.03        4.13     11.33 o 
  -8   4   6       20.46       23.90     19.94 o 
  -7   4   6       67.97       47.19      9.18 o 
  -6   4   6     2541.34     2676.32    142.74 o 
  -5   4   6        0.55        2.27      2.81 o 
  -4   4   6        1.77        4.54      3.19 o 
  -3   4   6        6.33        7.86      4.79 o 
  -2   4   6      438.58      450.71     22.49 o 
  -1   4   6      443.83      425.31     14.29 o 
   0   4   6       82.74      115.24      8.65 o 
   1   4   6      421.78      413.98     12.85 o 
   2   4   6       35.65       24.70      3.58 o 
   3   4   6      216.74      230.10     11.81 o 
   4   4   6       26.86       28.12      5.07 o 
   5   4   6     1526.08     1579.71     68.11 o 
   6   4   6       20.78       19.01      8.47 o 
   7   4   6        2.84        4.85      3.13 o 
   8   4   6       43.07       44.94      7.35 o 
   9   4   6        0.81        0.90      3.23 o 
  10   4   6        5.15        7.57      5.31 o 
  11   4   6       11.23        7.39      6.87 o 
  12   4   6       64.22       64.64     17.86 o 
  -9   5   6       20.43       12.98     28.02 o 
  -8   5   6       28.80       28.02     39.89 o 
  -7   5   6      260.66      248.89     29.28 o 
  -6   5   6       49.64       42.92      9.58 o 
  -5   5   6       40.74       47.54      6.79 o 
  -4   5   6      321.08      324.90     13.20 o 
  -3   5   6      199.60      181.20     11.37 o 
  -2   5   6      429.39      422.72     22.83 o 
  -1   5   6       41.90       50.93      6.71 o 
   0   5   6        4.32       11.64      5.65 o 
   1   5   6      714.14      754.50     28.09 o 
   2   5   6      230.07      244.78     12.52 o 
   3   5   6     1324.03     1370.03     29.79 o 
   4   5   6      187.94      177.89     10.91 o 
   5   5   6      549.44      554.95     21.47 o 
   6   5   6       11.56       11.01      4.35 o 
   7   5   6      913.50      903.38     28.80 o 
   8   5   6       80.81       86.80      8.90 o 
   9   5   6        0.62        2.12      3.51 o 
  10   5   6      117.42      123.67      9.70 o 
  11   5   6      249.69      240.77     21.54 o 
  12   5   6        0.01        0.66      6.31 o 
  -9   6   6        5.70        1.64     11.17 o 
  -8   6   6       65.23       54.57     56.00 o 
  -7   6   6       95.33       96.52     18.80 o 
  -6   6   6        1.99        2.00      3.53 o 
  -5   6   6       55.44       45.76     17.09 o 
  -4   6   6      482.19      513.11     24.41 o 
  -3   6   6      550.03      558.76     19.75 o 
  -2   6   6       36.08       41.04      8.03 o 
  -1   6   6        0.25        4.94      4.26 o 
   0   6   6      120.02      126.07     10.51 o 
   1   6   6      846.38      832.28     38.67 o 
   2   6   6      946.62      985.42     36.76 o 
   3   6   6      230.04      261.10     10.39 o 
   4   6   6     2508.64     2553.43     34.55 o 
   5   6   6       63.66       52.91      4.06 o 
   6   6   6      218.94      202.97      9.27 o 
   7   6   6      126.51      123.25     11.11 o 
   8   6   6      241.96      237.88     16.61 o 
   9   6   6       36.19       37.35     24.74 o 
  10   6   6      104.20      109.94     12.90 o 
  11   6   6       61.74       64.13     10.70 o 
  12   6   6       67.08       62.58     15.49 o 
  -8   7   6        0.89        0.15      2.77 o 
  -7   7   6        0.55        0.98      3.33 o 
  -6   7   6        0.06        0.62      4.11 o 
  -5   7   6        8.07       10.91     10.94 o 
  -4   7   6        3.17        3.23      3.36 o 
  -3   7   6      209.96      218.31     17.44 o 
  -2   7   6       49.08       51.13      9.41 o 
  -1   7   6       73.31       73.70      7.93 o 
   0   7   6        1.82        5.05      3.17 o 
   1   7   6       35.22       47.41     14.98 o 
   2   7   6       36.09       27.61      5.29 o 
   3   7   6       42.66       42.44      3.67 o 
   4   7   6     1815.68     1815.43     35.95 o 
   5   7   6       68.57       67.14      4.15 o 
   6   7   6      458.76      322.23     82.63 o 
   7   7   6      214.35      225.81     21.08 o 
   8   7   6      136.85      139.78     15.67 o 
   9   7   6       79.55       82.35     11.24 o 
  10   7   6      384.84      407.35     30.36 o 
  11   7   6       63.41       62.92     10.34 o 
  12   7   6        0.46        0.80      3.22 o 
  -7   8   6        0.36        1.25      5.31 o 
  -6   8   6        0.39        1.18      3.68 o 
  -5   8   6        3.20        2.56      3.24 o 
  -4   8   6      504.11      464.69     27.53 o 
  -3   8   6       87.96      104.35     11.64 o 
  -2   8   6       25.03       24.09      6.40 o 
  -1   8   6       18.06       23.44      9.54 o 
   0   8   6        3.14        5.60      3.52 o 
   1   8   6      335.87      320.18     13.50 o 
   2   8   6       27.75       26.61      3.33 o 
   3   8   6     1381.10     1396.43     43.21 o 
   4   8   6      693.69      649.11     22.54 o 
   5   8   6     1059.25      945.04    108.02 o 
   6   8   6      110.25      107.62     13.44 o 
   7   8   6       62.88       64.73     31.61 o 
   8   8   6       38.59       45.83     25.63 o 
   9   8   6        2.21        5.64      5.40 o 
  10   8   6      104.42      107.38     15.45 o 
  11   8   6      203.85      216.21     21.49 o 
  -7   9   6        2.52        2.75      9.65 o 
  -6   9   6        2.39        4.56      6.41 o 
  -5   9   6      157.52      157.60     17.35 o 
  -4   9   6       15.67        7.23      9.07 o 
  -3   9   6      377.02      376.06     29.21 o 
  -2   9   6       26.54       25.56      7.45 o 
  -1   9   6       38.46       38.03      7.65 o 
   0   9   6        6.77        6.14      3.42 o 
   1   9   6       19.73       19.98      9.34 o 
   2   9   6        1.05        1.57      2.31 o 
   3   9   6      101.95      100.53     13.50 o 
   4   9   6       13.08       19.12     12.78 o 
   5   9   6        2.70        1.58      4.28 o 
   6   9   6      162.84      151.31     14.31 o 
   7   9   6        1.63        2.74      5.18 o 
   8   9   6      137.20      132.46     14.76 o 
   9   9   6      145.73      150.60     16.69 o 
  10   9   6       16.83       14.85     17.04 o 
  11   9   6       36.38       15.79     29.10 o 
  -6  10   6        3.15        1.56      3.82 o 
  -5  10   6       71.14       66.84     14.84 o 
  -4  10   6        1.84        2.54      5.22 o 
  -3  10   6       27.83       29.12     25.32 o 
  -2  10   6       10.74       10.03      7.10 o 
  -1  10   6      115.76      125.17     12.45 o 
   0  10   6       96.84       90.96      8.55 o 
   1  10   6       46.78       48.16     10.97 o 
   2  10   6        3.03        4.50      4.30 o 
   3  10   6       88.81       77.53     15.72 o 
   4  10   6      128.02      123.36     14.15 o 
   5  10   6      197.01      189.43     17.98 o 
   6  10   6      134.58      151.78     17.59 o 
   7  10   6        0.02        0.90      4.06 o 
   8  10   6      105.30      115.15     13.77 o 
   9  10   6        0.24        1.79      4.07 o 
  10  10   6        7.38        6.48     13.16 o 
  -4  11   6       10.23        5.86     10.96 o 
  -3  11   6       24.79       17.72     18.96 o 
  -2  11   6       76.99       80.01     11.69 o 
  -1  11   6       54.87       46.74     17.56 o 
   0  11   6       54.31       63.76     12.71 o 
   1  11   6       12.80       21.22     14.84 o 
   2  11   6       28.96       38.46     30.35 o 
   3  11   6        9.84       14.02      9.15 o 
   4  11   6        7.90       12.44     13.16 o 
   5  11   6        1.63        2.47      5.19 o 
   6  11   6       83.64       90.58     12.56 o 
   7  11   6       83.26       82.69     13.38 o 
   8  11   6       42.96       50.47     15.42 o 
   9  11   6        2.40        3.11      5.37 o 
  -3  12   6        0.10        2.57      5.73 o 
  -2  12   6       29.28       24.52     30.64 o 
  -1  12   6      205.29      223.98     31.86 o 
   0  12   6        0.01        2.00      4.80 o 
   1  12   6       12.01        9.26     10.99 o 
   2  12   6       18.51       14.12     16.41 o 
   3  12   6       66.81       61.33     25.67 o 
   4  12   6       38.12       30.89     26.34 o 
   5  12   6      318.73      364.71     49.21 o 
   6  12   6       22.40       14.21     12.77 o 
   7  12   6       10.15       10.93     17.03 o 
   8  12   6        1.40        0.88      7.32 o 
   0  13   6       17.59       11.77     17.40 o 
   1  13   6        0.01        2.11      4.41 o 
   2  13   6        0.08        0.70      3.88 o 
   3  13   6        1.91        2.15      5.37 o 
   4  13   6      177.61      201.57     20.75 o 
   5  13   6        6.77        5.99      4.83 o 
  -3  -9   7        7.48        9.03     13.08 o 
  -2  -9   7        0.88        1.45      7.59 o 
  -1  -9   7       33.57       20.51     45.65 o 
   0  -9   7       16.43       14.55     15.30 o 
   1  -9   7        6.88        4.88      6.01 o 
   2  -9   7       43.52       27.27     20.41 o 
   3  -9   7       14.34        8.62     10.57 o 
  -5  -8   7        8.41        5.57     25.32 o 
  -4  -8   7        0.33        0.49      7.83 o 
  -3  -8   7        8.09        2.46     13.98 o 
  -2  -8   7       48.31       39.81     14.30 o 
  -1  -8   7      184.98      188.15     22.06 o 
   0  -8   7        9.97        6.65      8.06 o 
   1  -8   7        1.13        2.11      3.06 o 
   2  -8   7       61.95       61.69     10.83 o 
   3  -8   7        0.01        0.75      3.51 o 
   4  -8   7       14.17       10.64     12.91 o 
   5  -8   7        4.94        2.96      8.13 o 
  -6  -7   7       25.10       24.39     43.87 o 
  -5  -7   7       22.21       15.96     25.43 o 
  -4  -7   7       39.51       37.22      9.58 o 
  -3  -7   7        9.21        6.72      7.13 o 
  -2  -7   7       31.95       26.21     21.57 o 
  -1  -7   7       37.84       31.58      7.83 o 
   0  -7   7       36.35       37.98     24.65 o 
   1  -7   7      253.53      266.68     24.14 o 
   2  -7   7        3.67        6.55      4.06 o 
   3  -7   7        2.10        2.60      3.88 o 
   4  -7   7       85.68       84.16     11.47 o 
   5  -7   7       87.72       61.61     13.95 o 
   6  -7   7       13.90        7.66      8.39 o 
   7  -7   7        2.63        2.62      7.02 o 
  -7  -6   7        5.02        3.78     14.38 o 
  -6  -6   7       21.32       16.76     16.74 o 
  -5  -6   7      199.32      203.64     19.31 o 
  -4  -6   7        2.24        2.68      4.07 o 
  -3  -6   7      111.37      108.44     15.29 o 
  -2  -6   7      115.16       90.80     16.12 o 
  -1  -6   7      151.85      139.98     10.84 o 
   0  -6   7       87.15       91.87     29.21 o 
   1  -6   7      508.53      495.87     23.36 o 
   2  -6   7       38.33       41.35     11.51 o 
   3  -6   7       10.61       12.00      7.37 o 
   4  -6   7        0.81        0.22      3.09 o 
   5  -6   7      150.47      139.69     13.39 o 
   6  -6   7       29.11       28.34     20.88 o 
   7  -6   7        5.29        5.30      7.06 o 
   8  -6   7        9.03       11.27      8.19 o 
  -8  -5   7       43.06       36.71     38.25 o 
  -7  -5   7        6.64        9.52     10.44 o 
  -6  -5   7      229.20      222.04     20.31 o 
  -5  -5   7      219.29      242.35     28.11 o 
  -4  -5   7        0.04        1.92      3.81 o 
  -3  -5   7       78.10       63.78     11.73 o 
  -2  -5   7       13.63        9.61      6.48 o 
  -1  -5   7       14.91       14.80      8.42 o 
   0  -5   7      136.85      136.35     11.43 o 
   1  -5   7       63.95       54.55      8.98 o 
   2  -5   7       25.07       30.12     16.55 o 
   3  -5   7       23.08       23.34     11.83 o 
   4  -5   7        2.84        3.48      3.72 o 
   5  -5   7       41.00       55.43     10.86 o 
   6  -5   7       39.91       46.33      9.33 o 
   7  -5   7        4.36        3.86      8.27 o 
   8  -5   7       19.41       15.42     20.82 o 
   9  -5   7       68.57       61.42     13.05 o 
  -9  -4   7       36.82       16.83     25.93 o 
  -8  -4   7       83.61       67.79     15.31 o 
  -7  -4   7      555.49      563.82     38.02 o 
  -6  -4   7      156.85      150.68     14.77 o 
  -5  -4   7      392.56      412.93     23.12 o 
  -4  -4   7        1.99        3.83      3.74 o 
  -3  -4   7       62.45       61.10     27.88 o 
  -2  -4   7      614.02      631.73     29.22 o 
  -1  -4   7       50.46       43.82      6.80 o 
   0  -4   7       31.57       34.67     14.98 o 
   1  -4   7      411.15      405.85     17.67 o 
   2  -4   7        2.29        6.29      4.25 o 
   3  -4   7        0.62        1.51      4.52 o 
   4  -4   7        8.52        5.50      4.11 o 
   5  -4   7        2.12        2.78      3.98 o 
   6  -4   7      409.69      404.77     19.63 o 
   7  -4   7       24.50       18.68      5.65 o 
   8  -4   7      145.82      157.66     19.36 o 
   9  -4   7        0.23        1.56      3.86 o 
  10  -4   7       94.89      100.63     23.25 o 
  -9  -3   7        3.27        3.00      4.25 o 
  -8  -3   7      103.52       89.51     12.16 o 
  -7  -3   7       23.75       37.70     17.20 o 
  -6  -3   7      273.48      289.07     19.53 o 
  -5  -3   7      143.68      136.58     15.05 o 
  -4  -3   7        5.72        1.34      4.64 o 
  -3  -3   7     1041.12      963.33     49.81 o 
  -2  -3   7      399.00      376.46     23.45 o 
  -1  -3   7     1562.97     1555.01     76.75 o 
   0  -3   7       16.15       20.12      8.89 o 
   1  -3   7       14.90       15.94      7.49 o 
   2  -3   7       54.43       56.08      8.36 o 
   3  -3   7      113.14      104.49      9.53 o 
   4  -3   7       26.77       35.44     15.50 o 
   5  -3   7      659.21      676.08     36.50 o 
   6  -3   7       39.92       40.06     18.81 o 
   7  -3   7      343.57      353.43     19.21 o 
   8  -3   7       37.10       28.83     32.31 o 
   9  -3   7        8.06        6.15      8.13 o 
  10  -3   7       10.35       11.35      7.44 o 
  -9  -2   7        0.37        0.74      6.11 o 
  -8  -2   7       63.87       75.73     11.38 o 
  -7  -2   7       70.45       71.69     10.51 o 
  -6  -2   7       61.52       54.66     24.59 o 
  -5  -2   7       86.02       89.14     11.53 o 
  -4  -2   7        1.32        1.54      5.11 o 
  -3  -2   7     1173.51     1129.14     38.05 o 
  -2  -2   7        1.13        2.19      1.56 o 
  -1  -2   7       10.88       10.79      4.69 o 
   0  -2   7       77.06       75.47      7.92 o 
   1  -2   7      183.96      185.43     15.23 o 
   2  -2   7      359.19      368.94     21.56 o 
   3  -2   7       34.55       39.48      8.87 o 
   4  -2   7      112.21      104.89     12.20 o 
   5  -2   7     1834.16     1923.05     41.73 o 
   6  -2   7      462.78      446.04     24.38 o 
   7  -2   7      954.12      965.59     71.25 o 
   8  -2   7      578.95      595.65     23.12 o 
   9  -2   7       74.11       81.24     18.16 o 
  10  -2   7        5.09        4.09     13.56 o 
  11  -2   7       18.60       13.72     18.35 o 
  -9  -1   7      182.93      171.70     36.76 o 
  -8  -1   7        3.54        2.20      3.14 o 
  -7  -1   7        9.78       16.18     10.92 o 
  -6  -1   7       14.64       12.41     12.78 o 
  -5  -1   7       13.75        2.46      4.95 o 
  -4  -1   7      467.30      437.41     22.78 o 
  -3  -1   7      185.03      166.19     15.22 o 
  -2  -1   7      446.56      436.60     18.04 o 
  -1  -1   7      174.93      166.53     10.36 o 
   0  -1   7       40.91       34.73      3.79 o 
   1  -1   7       65.61       66.12      7.35 o 
   2  -1   7       36.82       39.74      6.62 o 
   3  -1   7       36.99       43.47      9.52 o 
   4  -1   7      473.35      477.92     24.21 o 
   5  -1   7      743.68      758.44     26.89 o 
   6  -1   7      221.77      202.42     13.07 o 
   7  -1   7      543.42      568.86     29.28 o 
   8  -1   7       10.40       11.02      7.15 o 
   9  -1   7       23.72       22.82     19.54 o 
  10  -1   7       51.55       34.44     32.88 o 
  11  -1   7      227.33      227.84     34.48 o 
  -9   0   7       43.05       39.94     53.28 o 
  -8   0   7       60.51       57.47     47.66 o 
  -7   0   7       28.78       29.05     18.64 o 
  -6   0   7       11.85       17.00      9.66 o 
  -5   0   7      181.69      207.17     20.78 o 
  -4   0   7       53.37       53.90     10.14 o 
  -3   0   7      158.56      147.25      9.03 o 
  -2   0   7        6.24        5.23      3.72 o 
  -1   0   7        1.94        4.44      2.45 o 
   0   0   7     1094.90     1076.21     32.68 o 
   1   0   7      737.41      795.21     21.40 o 
   2   0   7      340.98      365.73     13.92 o 
   3   0   7        0.04        1.68      4.63 o 
   4   0   7      494.83      450.42     24.22 o 
   5   0   7       33.21       38.70     13.59 o 
   6   0   7      257.08      254.76     15.65 o 
   7   0   7       16.66       20.65     11.65 o 
   8   0   7       84.91       89.31     10.16 o 
   9   0   7      241.84      234.40     13.62 o 
  10   0   7        1.26        1.09      3.73 o 
  11   0   7       64.55       65.49     12.13 o 
  12   0   7        0.33        1.65      5.12 o 
  -9   1   7       48.39       43.55     52.93 o 
  -8   1   7       34.51       34.50     38.52 o 
  -7   1   7      218.14      201.42     18.42 o 
  -6   1   7        5.02       22.83     12.24 o 
  -5   1   7       19.52       20.86     13.74 o 
  -4   1   7      272.62      249.17      7.31 o 
  -3   1   7       10.74       14.36      5.42 o 
  -2   1   7      145.69      139.08      8.46 o 
  -1   1   7      113.80      113.99      7.36 o 
   0   1   7      239.28      250.58     11.66 o 
   1   1   7     3946.22     4051.19    111.07 o 
   2   1   7      353.90      309.09     12.34 o 
   3   1   7      149.26      133.40     10.24 o 
   4   1   7        3.09        2.83      1.84 o 
   5   1   7        8.43        8.84      4.96 o 
   6   1   7      845.39      802.14     26.66 o 
   7   1   7       50.42       51.91     13.20 o 
   8   1   7       44.12       40.94      8.24 o 
   9   1   7       36.76       44.52      7.54 o 
  10   1   7       44.59       42.65     12.84 o 
  11   1   7       11.30       10.86     13.29 o 
  12   1   7        1.97        3.94     12.67 o 
  -9   2   7        1.88        0.94      4.98 o 
  -8   2   7       55.16       42.55     53.37 o 
  -7   2   7      101.95       96.26     26.77 o 
  -6   2   7       78.51      101.46     14.77 o 
  -5   2   7      709.23      698.78     31.80 o 
  -4   2   7        1.70        1.98      1.06 o 
  -3   2   7      420.70      431.30     17.60 o 
  -2   2   7      236.77      253.34     10.69 o 
  -1   2   7        0.60        1.86      1.58 o 
   0   2   7     1396.97     1448.58     36.91 o 
   1   2   7        4.98       18.91      9.06 o 
   2   2   7       18.06       19.10      6.72 o 
   3   2   7       17.20       34.90     15.75 o 
   4   2   7      546.04      540.96     25.51 o 
   5   2   7       33.68       41.62      6.43 o 
   6   2   7       23.11       27.84     11.72 o 
   7   2   7      103.77      122.39     10.05 o 
   8   2   7        3.45        4.00      2.99 o 
   9   2   7      730.02      758.15     55.47 o 
  10   2   7      238.69      225.75     21.63 o 
  11   2   7       41.15       48.96     33.18 o 
  12   2   7       85.99       88.41     18.46 o 
  -9   3   7      144.37      163.83     25.83 o 
  -8   3   7        4.25        5.27     11.39 o 
  -7   3   7      290.44      323.70     30.08 o 
  -6   3   7      106.29       96.67      9.49 o 
  -5   3   7       71.69       72.02      6.03 o 
  -4   3   7       40.86       47.10      7.52 o 
  -3   3   7       36.05       28.77      5.71 o 
  -2   3   7       17.59       21.97     11.43 o 
  -1   3   7      168.98      152.27     10.98 o 
   0   3   7      898.21      892.28     20.41 o 
   1   3   7      254.06      264.25     13.20 o 
   2   3   7      145.58      132.64     11.14 o 
   3   3   7      165.37      154.34     11.75 o 
   4   3   7     1007.92     1074.59     73.49 o 
   5   3   7      103.34       87.50     11.55 o 
   6   3   7      283.79      281.55     16.20 o 
   7   3   7        5.95        8.62      4.69 o 
   8   3   7       57.40       63.30     13.22 o 
   9   3   7        0.45        1.06      2.03 o 
  10   3   7        0.41        2.07      4.19 o 
  11   3   7       47.81       55.58     30.74 o 
  12   3   7      117.63      132.27     20.00 o 
  -9   4   7      295.09      309.83     34.72 o 
  -8   4   7       34.81       32.72     40.06 o 
  -7   4   7      168.78      180.20     33.72 o 
  -6   4   7       65.72       57.64      8.80 o 
  -5   4   7        4.71        7.15      3.85 o 
  -4   4   7       27.51       24.48     10.41 o 
  -3   4   7      391.75      400.82     15.98 o 
  -2   4   7      795.62      801.76     35.01 o 
  -1   4   7      262.98      266.42     17.01 o 
   0   4   7       26.74       34.26     16.19 o 
   1   4   7       70.34       66.00      7.17 o 
   2   4   7      317.97      325.81     12.53 o 
   3   4   7        4.46        5.78      4.31 o 
   4   4   7        0.91        1.95      2.49 o 
   5   4   7        0.74        3.53      3.74 o 
   6   4   7      696.51      726.53     26.15 o 
   7   4   7       80.04       75.21      7.68 o 
   8   4   7        3.60        3.13      1.91 o 
   9   4   7        7.54        9.06      7.08 o 
  10   4   7       74.94       85.84     11.25 o 
  11   4   7       91.78       89.81     13.32 o 
  12   4   7       73.39       73.90     24.39 o 
  -9   5   7      122.76      107.95     24.48 o 
  -8   5   7        2.11        0.82      9.06 o 
  -7   5   7        0.85        4.88     13.86 o 
  -6   5   7       72.07       66.09      9.00 o 
  -5   5   7       24.17       24.97      5.78 o 
  -4   5   7      545.88      563.24     27.49 o 
  -3   5   7     1317.56     1404.35     51.62 o 
  -2   5   7        7.35        6.06      3.81 o 
  -1   5   7      310.60      313.81     17.37 o 
   0   5   7      354.69      370.26     19.68 o 
   1   5   7        0.01        1.98      2.49 o 
   2   5   7        0.54        1.68      1.66 o 
   3   5   7      472.05      503.07     25.70 o 
   4   5   7        7.06       15.86      8.20 o 
   5   5   7     3184.09     3356.55    181.14 o 
   6   5   7      102.31       91.44      8.43 o 
   7   5   7      495.70      501.54     29.00 o 
   8   5   7       47.20       55.82      7.80 o 
   9   5   7        0.07        1.38      4.40 o 
  10   5   7      188.09      194.30     18.61 o 
  11   5   7      133.06      134.44     18.14 o 
  12   5   7       23.29       16.81     27.19 o 
  -8   6   7        0.40        2.80      6.58 o 
  -7   6   7       20.14       19.38     19.99 o 
  -6   6   7        0.11        1.03      3.64 o 
  -5   6   7       27.66       23.36     20.86 o 
  -4   6   7      176.60      191.55     13.56 o 
  -3   6   7     1339.92     1398.97     52.03 o 
  -2   6   7      324.46      356.64     15.81 o 
  -1   6   7      375.71      380.26     18.32 o 
   0   6   7      503.94      504.96     24.51 o 
   1   6   7       48.52       50.60      8.07 o 
   2   6   7       16.46       15.05      6.39 o 
   3   6   7        0.03        1.20      2.20 o 
   4   6   7        0.33        1.34      2.37 o 
   5   6   7     2759.85     2687.01    156.32 o 
   6   6   7      831.05      843.46     23.89 o 
   7   6   7       33.75       29.54     15.28 o 
   8   6   7        0.06        1.63      2.42 o 
   9   6   7       80.48       80.61     11.79 o 
  10   6   7        0.44        0.01      3.46 o 
  11   6   7        0.43       -0.34      4.88 o 
  12   6   7      154.93      167.04     27.26 o 
  -8   7   7      154.82      150.04     27.05 o 
  -7   7   7       11.91        9.37      9.88 o 
  -6   7   7        0.01        1.64      4.31 o 
  -5   7   7       67.35       50.33     13.02 o 
  -4   7   7      403.08      374.57     15.81 o 
  -3   7   7      122.33      127.36     10.50 o 
  -2   7   7       18.07       19.02     10.22 o 
  -1   7   7       41.60       38.09      8.43 o 
   0   7   7      193.89      189.39     14.06 o 
   1   7   7       12.01       13.84      7.79 o 
   2   7   7       16.00       18.86      8.67 o 
   3   7   7       44.42       48.14      4.75 o 
   4   7   7      387.47      366.47     14.07 o 
   5   7   7      122.75      121.21      8.56 o 
   6   7   7      529.31      527.17     26.13 o 
   7   7   7      687.39      814.49     72.92 o 
   8   7   7        5.36        1.35      4.34 o 
   9   7   7       84.64       78.14     14.45 o 
  10   7   7        1.05        1.49      4.57 o 
  11   7   7       58.33       56.14     12.70 o 
  12   7   7       70.11       38.53     60.64 o 
  -7   8   7       10.09       10.17      9.57 o 
  -6   8   7        5.79        4.33      6.98 o 
  -5   8   7       24.88       24.42     20.71 o 
  -4   8   7      196.22      190.80     15.83 o 
  -3   8   7        1.41        2.31      3.54 o 
  -2   8   7      109.12      121.55     12.74 o 
  -1   8   7      111.87      119.89     11.11 o 
   0   8   7      896.76      914.93     41.10 o 
   1   8   7       28.01       26.79      5.91 o 
   2   8   7       29.04       31.78      5.63 o 
   3   8   7       36.44       36.40     13.35 o 
   4   8   7       31.23       31.39      4.41 o 
   5   8   7      119.19       97.36     17.27 o 
   6   8   7       62.23       71.52     12.54 o 
   7   8   7      300.03      323.10     26.55 o 
   8   8   7       25.64       33.87     25.63 o 
   9   8   7       11.54        7.49      6.94 o 
  10   8   7        1.88        4.08      4.44 o 
  11   8   7        1.47        2.74      3.01 o 
  -6   9   7        3.45        1.25      4.74 o 
  -5   9   7        1.01        2.24      4.63 o 
  -4   9   7       27.17       18.75     16.55 o 
  -3   9   7        1.25        2.80      3.21 o 
  -2   9   7       64.80       63.33      8.37 o 
  -1   9   7       12.34        9.07      5.53 o 
   0   9   7       94.49       82.94      8.78 o 
   1   9   7      892.61      945.85     48.57 o 
   2   9   7       10.09       12.76      6.06 o 
   3   9   7       60.63       49.46     34.92 o 
   4   9   7       83.79       82.57     11.93 o 
   5   9   7       26.39       30.25     17.62 o 
   6   9   7      310.31      338.07     21.53 o 
   7   9   7      163.86      180.56     17.48 o 
   8   9   7       26.21       31.92     21.97 o 
   9   9   7        1.02        0.87      5.59 o 
  10   9   7        4.65        2.15      6.41 o 
  11   9   7       23.30       12.93     34.13 o 
  -5  10   7       11.35        4.18     13.12 o 
  -4  10   7        0.31        1.50      6.12 o 
  -3  10   7       30.18       33.72     23.86 o 
  -2  10   7      116.14       98.47      8.80 o 
  -1  10   7       23.33       17.41     10.38 o 
   0  10   7      238.53      240.08     15.57 o 
   1  10   7        0.31        1.71      2.04 o 
   2  10   7      114.47      114.96     13.88 o 
   3  10   7        1.57        3.40      4.70 o 
   4  10   7      113.78      110.99     14.98 o 
   5  10   7      374.35      347.14     23.33 o 
   6  10   7       25.76       36.30     33.27 o 
   7  10   7        0.05        2.95      7.72 o 
   8  10   7       49.17       55.18     13.91 o 
   9  10   7       40.52       39.11     13.01 o 
  10  10   7       63.47       63.64     11.35 o 
  -4  11   7       44.44       30.32     35.45 o 
  -3  11   7       15.05       14.31     21.70 o 
  -2  11   7      142.63      144.03     17.77 o 
  -1  11   7       11.34        9.95      6.48 o 
   0  11   7        5.95        7.39      7.46 o 
   1  11   7       71.89       67.29     16.39 o 
   2  11   7        0.01        0.76      3.16 o 
   3  11   7       21.71       23.35     17.81 o 
   4  11   7      243.86      243.64     24.07 o 
   5  11   7        2.53        3.87      6.96 o 
   6  11   7      101.22      112.98     16.20 o 
   7  11   7       31.30       30.19     11.45 o 
   8  11   7       11.91       11.07      6.92 o 
   9  11   7        0.97        1.43      4.94 o 
  -2  12   7       10.76        6.76     18.68 o 
  -1  12   7      104.80      107.63     48.47 o 
   0  12   7       88.15       92.23     12.21 o 
   1  12   7        7.15        7.63      9.37 o 
   2  12   7        7.51        6.36      7.58 o 
   3  12   7       53.92       48.82     31.29 o 
   4  12   7       79.10       82.17     12.78 o 
   5  12   7       29.31       27.99     36.99 o 
   6  12   7        8.37        5.05      6.80 o 
   7  12   7      357.50      430.55     43.70 o 
   0  13   7       73.63       73.86     11.80 o 
   1  13   7        0.29        1.34      5.27 o 
   2  13   7       27.09       16.81     14.98 o 
   3  13   7      522.27      548.68     37.68 o 
   4  13   7       64.66       63.14     11.64 o 
   5  13   7       84.01       98.48     14.53 o 
  -3  -8   8       62.36       67.83     19.98 o 
  -2  -8   8        0.02        1.43      6.58 o 
  -1  -8   8        5.26        4.73      4.50 o 
   0  -8   8       41.20       33.92     14.99 o 
   1  -8   8       74.60       78.36     10.16 o 
   2  -8   8       32.72       20.82     23.03 o 
   3  -8   8       75.89       76.98     15.34 o 
   4  -8   8       12.32        6.90      7.96 o 
  -5  -7   8      196.50      217.22     33.86 o 
  -4  -7   8       96.15      100.23     22.05 o 
  -3  -7   8       12.84       12.66      9.49 o 
  -2  -7   8        6.08        8.56      5.87 o 
  -1  -7   8       43.19       40.06     33.57 o 
   0  -7   8      125.01      113.73     13.73 o 
   1  -7   8      225.38      204.41     17.35 o 
   2  -7   8      118.74      111.22     13.37 o 
   3  -7   8       64.85       76.00     15.08 o 
   4  -7   8        1.68        1.92      4.68 o 
   5  -7   8       85.94       83.48     15.27 o 
   6  -7   8       14.33        2.62      8.55 o 
  -6  -6   8       63.24       66.25     18.81 o 
  -5  -6   8        2.55        1.94     10.66 o 
  -4  -6   8       21.58       14.05     24.57 o 
  -3  -6   8        1.24        2.08      3.88 o 
  -2  -6   8       59.30       64.38     33.50 o 
  -1  -6   8       98.66      108.17     18.46 o 
   0  -6   8      267.44      274.16     24.76 o 
   1  -6   8     1038.56     1108.18     55.89 o 
   2  -6   8       72.30       73.74     30.47 o 
   3  -6   8        0.29        1.42      2.83 o 
   4  -6   8       32.55       23.62     18.75 o 
   5  -6   8        7.27        8.77      9.05 o 
   6  -6   8       17.63       16.98     18.46 o 
   7  -6   8       59.83       47.03     43.84 o 
  -7  -5   8       10.44        9.30      9.32 o 
  -6  -5   8      594.13      642.45     43.91 o 
  -5  -5   8        2.05        1.85      4.39 o 
  -4  -5   8        5.65        5.59      6.22 o 
  -3  -5   8        1.91        4.17      5.57 o 
  -2  -5   8      219.82      218.19     18.17 o 
  -1  -5   8       61.29       48.60      6.70 o 
   0  -5   8       39.79       35.18     15.40 o 
   1  -5   8      237.49      231.34     14.60 o 
   2  -5   8       26.33       24.25     12.87 o 
   3  -5   8        6.97        6.21      4.86 o 
   4  -5   8        1.72        3.99      2.84 o 
   5  -5   8       82.58       86.56      9.84 o 
   6  -5   8        9.49       10.44      8.46 o 
   7  -5   8        3.60        5.74      8.35 o 
   8  -5   8       90.00      102.53     15.73 o 
  -8  -4   8      185.90      193.48     22.44 o 
  -7  -4   8      160.76      143.92     22.38 o 
  -6  -4   8      305.23      266.80     22.78 o 
  -5  -4   8       20.35       21.37     13.67 o 
  -4  -4   8       33.14       25.99     20.52 o 
  -3  -4   8        0.49        1.71      3.07 o 
  -2  -4   8      315.67      298.17     30.95 o 
  -1  -4   8        0.80        4.45      3.48 o 
   0  -4   8      288.02      282.71     20.54 o 
   1  -4   8       21.98       22.67     10.25 o 
   2  -4   8       66.41       77.60     10.85 o 
   3  -4   8      249.05      247.61     18.21 o 
   4  -4   8        0.07        1.61      3.50 o 
   5  -4   8      137.03      149.16     12.01 o 
   6  -4   8       45.37       40.94     10.02 o 
   7  -4   8      100.06       89.01     10.36 o 
   8  -4   8       13.52        9.74     15.40 o 
   9  -4   8       17.72        8.49     19.11 o 
  -8  -3   8       56.06       53.46     13.22 o 
  -7  -3   8        4.03        2.81      3.50 o 
  -6  -3   8      120.57      129.03     14.54 o 
  -5  -3   8      169.11      171.23     24.89 o 
  -4  -3   8        0.83        2.54      3.94 o 
  -3  -3   8       65.77       76.93     13.62 o 
  -2  -3   8      763.72      745.56     40.51 o 
  -1  -3   8       18.19       20.30      9.06 o 
   0  -3   8      142.73      137.61     12.71 o 
   1  -3   8      145.36      139.37     10.77 o 
   2  -3   8      318.38      344.23     17.77 o 
   3  -3   8        4.17        7.49      3.59 o 
   4  -3   8        4.43        5.27      3.55 o 
   5  -3   8       54.65       64.56     27.57 o 
   6  -3   8      154.76      153.35     12.04 o 
   7  -3   8      399.91      368.76     18.10 o 
   8  -3   8      125.31       99.92     14.82 o 
   9  -3   8       71.79       69.81     13.00 o 
  10  -3   8        0.87        1.17      5.87 o 
  -8  -2   8        6.69        7.51      7.45 o 
  -7  -2   8        9.20       10.52      6.71 o 
  -6  -2   8      305.92      306.39     34.39 o 
  -5  -2   8       17.68       21.20     17.19 o 
  -4  -2   8      255.35      214.67     16.58 o 
  -3  -2   8      211.55      205.82     32.94 o 
  -2  -2   8       77.19       73.79      6.60 o 
  -1  -2   8      448.65      455.60     17.21 o 
   0  -2   8      297.67      298.20     14.60 o 
   1  -2   8      603.87      633.72     31.59 o 
   2  -2   8       35.85       41.54     16.78 o 
   3  -2   8      356.42      371.79     19.07 o 
   4  -2   8        5.49        6.21      3.54 o 
   5  -2   8        2.70        1.77      3.65 o 
   6  -2   8      180.37      185.46     15.07 o 
   7  -2   8        1.17        2.01      3.13 o 
   8  -2   8      464.88      497.53     41.17 o 
   9  -2   8       77.77       84.51     18.09 o 
  10  -2   8       30.25       27.30     26.90 o 
  11  -2   8        6.86        5.36     13.40 o 
  -9  -1   8        1.14        0.45      3.76 o 
  -8  -1   8       23.11       18.67     18.80 o 
  -7  -1   8       32.67       30.51     26.85 o 
  -6  -1   8       67.48       63.62     29.91 o 
  -5  -1   8       97.55      113.92     19.44 o 
  -4  -1   8       18.41       32.05     18.52 o 
  -3  -1   8     1360.00     1438.52     48.14 o 
  -2  -1   8      187.18      157.74     22.28 o 
  -1  -1   8        2.55        1.63      1.50 o 
   0  -1   8       42.55       46.50      8.91 o 
   1  -1   8      823.52      791.36     36.22 o 
   2  -1   8      152.85      174.05     15.09 o 
   3  -1   8       68.15       65.28     19.54 o 
   4  -1   8       73.58       68.80      9.81 o 
   5  -1   8       83.13       86.65     11.96 o 
   6  -1   8        0.72        1.65      3.93 o 
   7  -1   8       63.45       60.93     10.22 o 
   8  -1   8       90.29      107.02     10.85 o 
   9  -1   8        2.45        3.23      5.88 o 
  10  -1   8        2.36        8.31      9.17 o 
  11  -1   8        4.37        4.49     17.42 o 
  -9   0   8       28.96       13.31     22.72 o 
  -8   0   8       97.85       87.13     19.91 o 
  -7   0   8       55.51       58.64      9.49 o 
  -6   0   8      103.67      102.89     18.08 o 
  -5   0   8       84.26      104.11     17.66 o 
  -4   0   8       18.11       20.04     10.85 o 
  -3   0   8      318.85      295.74     15.19 o 
  -2   0   8       20.73       25.16      4.48 o 
  -1   0   8      161.99      137.31      9.48 o 
   0   0   8       11.61       18.04      8.39 o 
   1   0   8      332.65      295.48     16.74 o 
   2   0   8       26.92       48.34     20.50 o 
   3   0   8       11.08       13.48      7.22 o 
   4   0   8        4.93        4.39      3.30 o 
   5   0   8       43.22       42.30     19.56 o 
   6   0   8       59.04       47.20      8.65 o 
   7   0   8      324.92      314.12     21.21 o 
   8   0   8      200.44      208.06     13.78 o 
   9   0   8       27.89       33.41      7.72 o 
  10   0   8       23.31       18.85     23.21 o 
  11   0   8       16.17        8.90     17.75 o 
  -9   1   8        0.98        3.80     12.19 o 
  -8   1   8        0.66        2.35      3.87 o 
  -7   1   8       13.93       12.96      9.64 o 
  -6   1   8       73.91       70.03     12.18 o 
  -5   1   8       43.04       63.30      9.71 o 
  -4   1   8      330.09      314.58     22.39 o 
  -3   1   8      141.54      138.40      6.47 o 
  -2   1   8      304.23      295.68     12.98 o 
  -1   1   8      382.30      347.44     15.56 o 
   0   1   8       43.29       51.60      6.09 o 
   1   1   8      541.42      519.98     26.87 o 
   2   1   8       18.37       32.42     13.48 o 
   3   1   8       30.11       36.43      7.79 o 
   4   1   8       28.15       39.64     17.75 o 
   5   1   8     1547.01     1547.33     43.46 o 
   6   1   8       37.32       36.64      7.42 o 
   7   1   8      445.70      421.78     26.18 o 
   8   1   8        9.21        9.91      5.51 o 
   9   1   8      112.16      108.74      9.94 o 
  10   1   8        0.13        1.17      4.69 o 
  11   1   8       21.24        7.92     12.34 o 
  12   1   8        0.62        1.05      4.44 o 
  -9   2   8      138.86      129.61     23.99 o 
  -8   2   8      356.39      390.05     53.54 o 
  -7   2   8        8.55        4.77      6.31 o 
  -6   2   8       31.17       34.03      8.32 o 
  -5   2   8      111.90      118.03     16.64 o 
  -4   2   8      173.10      174.02     13.93 o 
  -3   2   8       56.87       54.63      4.34 o 
  -2   2   8      396.82      340.20     22.42 o 
  -1   2   8     1692.72     1668.99     67.77 o 
   0   2   8      682.86      685.11     32.77 o 
   1   2   8       51.44       39.79      5.82 o 
   2   2   8        6.14        5.03      3.61 o 
   3   2   8       50.88       64.80      7.11 o 
   4   2   8        0.17        1.17      3.54 o 
   5   2   8       34.26       38.96     19.44 o 
   6   2   8      546.33      551.04     20.78 o 
   7   2   8      287.13      276.37     18.22 o 
   8   2   8      320.90      316.01     25.03 o 
   9   2   8       10.43       13.90     10.54 o 
  10   2   8       38.16       39.10     16.58 o 
  11   2   8       10.84       12.38     13.83 o 
  12   2   8       38.06       21.32     26.87 o 
  -9   3   8       66.29       62.76     40.80 o 
  -8   3   8       55.52       63.35     35.72 o 
  -7   3   8       24.47       28.60     22.16 o 
  -6   3   8      147.84      164.25     13.41 o 
  -5   3   8        3.50        4.39      3.94 o 
  -4   3   8       61.58       56.89      7.74 o 
  -3   3   8        0.38        3.39      2.17 o 
  -2   3   8      298.57      290.13     16.29 o 
  -1   3   8     1186.86     1180.43     48.43 o 
   0   3   8      775.97      768.05     35.22 o 
   1   3   8       23.74       31.30     13.18 o 
   2   3   8       41.93       48.46      7.42 o 
   3   3   8       46.28       52.92      6.81 o 
   4   3   8      709.21      725.45     32.60 o 
   5   3   8      766.33      816.19     43.40 o 
   6   3   8       78.05       69.23      8.48 o 
   7   3   8        2.81        2.46      2.48 o 
   8   3   8     1180.71     1226.09     61.56 o 
   9   3   8        1.72        1.08      2.44 o 
  10   3   8       47.44       38.83      9.77 o 
  11   3   8       60.16       47.00     12.51 o 
  12   3   8       25.43       21.27     25.31 o 
  -8   4   8       63.13       58.65     74.26 o 
  -7   4   8       29.13       21.57     29.80 o 
  -6   4   8      355.12      350.21     33.43 o 
  -5   4   8      123.05      120.24     10.62 o 
  -4   4   8       60.58       61.94      6.79 o 
  -3   4   8       88.93      107.41      8.37 o 
  -2   4   8     2769.18     2916.55     68.32 o 
  -1   4   8      448.57      432.34     22.35 o 
   0   4   8       21.49       18.42     10.86 o 
   1   4   8      137.16      140.38     11.34 o 
   2   4   8        9.60       14.08      7.50 o 
   3   4   8       43.31       43.72     15.25 o 
   4   4   8       25.11       27.35     10.49 o 
   5   4   8      184.73      205.88     13.00 o 
   6   4   8      321.06      280.26     13.48 o 
   7   4   8       37.48       33.42     14.64 o 
   8   4   8      552.36      590.97     42.09 o 
   9   4   8       23.11       13.81     11.94 o 
  10   4   8        0.05        0.79      2.79 o 
  11   4   8       95.03       78.11      9.54 o 
  12   4   8        0.21       -1.19     10.61 o 
  -8   5   8        1.22        0.95     13.07 o 
  -7   5   8       35.37       33.25     35.45 o 
  -6   5   8        9.70        2.99      5.13 o 
  -5   5   8      173.07      162.54     10.03 o 
  -4   5   8       12.99       13.61      7.51 o 
  -3   5   8       72.00       64.22     10.17 o 
  -2   5   8       40.33       40.51      9.47 o 
  -1   5   8       17.49       21.63     10.27 o 
   0   5   8       14.22        8.26      4.70 o 
   1   5   8      275.83      302.32     26.85 o 
   2   5   8      281.63      265.95     16.66 o 
   3   5   8      142.81      145.09     12.78 o 
   4   5   8       78.12       69.36      7.56 o 
   5   5   8        0.11        0.45      3.05 o 
   6   5   8       10.50        9.48      5.50 o 
   7   5   8     2000.09     1933.44     53.96 o 
   8   5   8        1.11        0.92      1.97 o 
   9   5   8       16.68       20.95     15.37 o 
  10   5   8        9.48        8.41      7.44 o 
  11   5   8       52.53       46.59     11.06 o 
  12   5   8       44.78       45.20     41.72 o 
  -8   6   8        0.59       -0.50      6.95 o 
  -7   6   8       33.78       42.47     35.51 o 
  -6   6   8      262.76      247.45     21.06 o 
  -5   6   8      121.33      125.71     13.02 o 
  -4   6   8      341.27      347.72     16.47 o 
  -3   6   8      605.79      613.52     32.25 o 
  -2   6   8        0.00        1.13      2.46 o 
  -1   6   8      168.26      176.87     10.99 o 
   0   6   8      217.12      194.34     12.66 o 
   1   6   8      755.40      703.83     23.14 o 
   2   6   8       47.23       57.97     11.23 o 
   3   6   8        1.82        4.65      3.53 o 
   4   6   8        5.32        8.67      4.91 o 
   5   6   8        2.87        3.93      2.70 o 
   6   6   8      136.31      140.49     14.75 o 
   7   6   8      309.12      313.09     19.79 o 
   8   6   8      884.38      856.00     23.37 o 
   9   6   8       51.78       58.92     10.20 o 
  10   6   8        0.20        1.67      2.64 o 
  11   6   8        6.09        5.05      6.84 o 
  12   6   8       46.65       35.46     57.31 o 
  -7   7   8       19.09       17.39     26.12 o 
  -6   7   8       37.49       32.33     22.00 o 
  -5   7   8      189.15      189.29     18.22 o 
  -4   7   8      226.90      220.65     13.36 o 
  -3   7   8      128.18      121.53     12.70 o 
  -2   7   8        9.91       13.39      6.87 o 
  -1   7   8       14.08       15.36      7.01 o 
   0   7   8       47.41       48.75      7.73 o 
   1   7   8      836.29      870.94     24.86 o 
   2   7   8      228.18      241.64     13.44 o 
   3   7   8        4.42        6.28      4.10 o 
   4   7   8      457.32      419.58     32.98 o 
   5   7   8       23.34       20.38     10.70 o 
   6   7   8      133.84      135.53     10.93 o 
   7   7   8      190.05      180.29     22.59 o 
   8   7   8       12.43       15.74     14.73 o 
   9   7   8        0.73        1.55      3.24 o 
  10   7   8       36.21       40.39     13.85 o 
  11   7   8       18.02       14.25     20.72 o 
  -7   8   8       70.85       49.77     67.00 o 
  -6   8   8        0.36        1.42      2.47 o 
  -5   8   8        1.66        2.33      4.27 o 
  -4   8   8       28.15       22.30     13.45 o 
  -3   8   8        9.27        4.43      4.19 o 
  -2   8   8        2.66        2.09      3.43 o 
  -1   8   8      855.33      865.73     59.83 o 
   0   8   8      272.34      260.73     19.26 o 
   1   8   8      100.65       83.80     10.16 o 
   2   8   8        0.91        1.59      3.71 o 
   3   8   8      171.24      166.52     13.81 o 
   4   8   8       31.97       34.13      5.18 o 
   5   8   8      125.73      131.10     18.44 o 
   6   8   8        8.51        6.40      4.35 o 
   7   8   8      118.02      130.61     15.00 o 
   8   8   8       54.33       56.37     23.44 o 
   9   8   8       16.56       13.85      7.73 o 
  10   8   8       56.84       48.20     13.82 o 
  11   8   8       12.33        8.29      8.96 o 
  -6   9   8       18.40        9.89     18.88 o 
  -5   9   8       71.14       55.84     16.58 o 
  -4   9   8       68.87       47.30     29.28 o 
  -3   9   8       17.91       13.13     11.24 o 
  -2   9   8       71.72       78.50     10.58 o 
  -1   9   8      412.97      457.55     20.14 o 
   0   9   8      267.30      261.87     14.53 o 
   1   9   8      701.23      726.66     51.43 o 
   2   9   8       30.25       35.95     16.38 o 
   3   9   8       60.03       59.86     14.10 o 
   4   9   8        2.95        3.97      4.37 o 
   5   9   8      309.18      299.41     31.50 o 
   6   9   8       42.53       27.70     24.20 o 
   7   9   8       58.77       65.97     14.80 o 
   8   9   8       70.08       62.83     14.34 o 
   9   9   8       86.31      104.01     13.81 o 
  10   9   8        0.98        2.80      5.49 o 
  -5  10   8      132.04      117.83     14.90 o 
  -4  10   8        0.45        0.45      4.30 o 
  -3  10   8       68.81       60.07     40.42 o 
  -2  10   8       79.16       80.21     11.17 o 
  -1  10   8      220.59      218.32     20.19 o 
   0  10   8       53.50       52.25     21.97 o 
   1  10   8      555.29      590.65     26.62 o 
   2  10   8       11.51       13.43     11.19 o 
   3  10   8       59.86       56.40      9.60 o 
   4  10   8       92.76      102.34     13.31 o 
   5  10   8      251.00      252.50     29.07 o 
   6  10   8       20.46       13.70     13.10 o 
   7  10   8        5.22       10.89     12.41 o 
   8  10   8      346.65      368.62     35.91 o 
   9  10   8        4.99        3.76      7.39 o 
  10  10   8       29.37       36.73     18.91 o 
  -4  11   8       27.60       19.86     29.72 o 
  -3  11   8        9.89        5.69      9.75 o 
  -2  11   8       63.63       58.56     12.30 o 
  -1  11   8        0.98        4.72      7.11 o 
   0  11   8      109.30      112.69     13.10 o 
   1  11   8        7.45        7.51      6.54 o 
   2  11   8        0.65        0.71      4.36 o 
   3  11   8        2.34        3.06      3.90 o 
   4  11   8      341.93      380.75     32.90 o 
   5  11   8       95.10       81.32     12.54 o 
   6  11   8       36.15       23.24     22.17 o 
   7  11   8       12.53       15.94     11.43 o 
   8  11   8      185.39      199.03     18.48 o 
   9  11   8      114.29      115.95     18.13 o 
  -2  12   8      297.19      319.16     39.16 o 
  -1  12   8      106.26      106.00     20.90 o 
   0  12   8       87.45       83.87     13.22 o 
   1  12   8        8.87       10.72     12.84 o 
   2  12   8        0.11        1.05      4.94 o 
   3  12   8        3.73        2.60      5.31 o 
   4  12   8       17.68        7.04     10.90 o 
   5  12   8       29.32       22.95     25.64 o 
   6  12   8        6.99        5.34      6.91 o 
   7  12   8      149.16      167.32     29.63 o 
   1  13   8        4.71        7.64      9.32 o 
   2  13   8        0.32        1.91      3.67 o 
   3  13   8      128.88      143.81     17.89 o 
   4  13   8       48.24       35.54     42.86 o 
   5  13   8        1.76        4.04     11.73 o 
   0  -8   9       23.22       14.02     24.61 o 
   1  -8   9       23.59       12.66     15.10 o 
  -3  -7   9        5.03        2.05      5.18 o 
  -2  -7   9       16.75        7.15     10.53 o 
  -1  -7   9      112.08      111.65     15.20 o 
   0  -7   9      260.40      258.07     36.97 o 
   1  -7   9      253.97      252.79     36.31 o 
   2  -7   9       69.97       61.67     10.16 o 
   3  -7   9       23.23       14.62     13.28 o 
   4  -7   9       26.56       18.29     18.83 o 
   5  -7   9       12.38        7.23     19.60 o 
  -5  -6   9       44.08       24.85     31.54 o 
  -4  -6   9        6.33        4.68      6.03 o 
  -3  -6   9       22.25       16.46     27.60 o 
  -2  -6   9        9.78        6.05     10.58 o 
  -1  -6   9      611.19      625.89     37.77 o 
   0  -6   9        9.02       11.60      8.53 o 
   1  -6   9       76.93       88.56     15.22 o 
   2  -6   9       13.73       12.20      5.34 o 
   3  -6   9      185.31      189.05     15.79 o 
   4  -6   9        1.03        3.29      3.87 o 
   5  -6   9        6.17        6.17      5.73 o 
   6  -6   9       44.81       49.59     15.68 o 
  -6  -5   9        0.16        1.93      4.44 o 
  -5  -5   9       22.38       13.51     17.21 o 
  -4  -5   9       16.27       12.98     10.42 o 
  -3  -5   9       19.93       19.62     24.95 o 
  -2  -5   9       18.97       16.76     13.28 o 
  -1  -5   9      345.80      366.30     39.27 o 
   0  -5   9       12.03       11.25      6.81 o 
   1  -5   9      151.02      145.98     12.43 o 
   2  -5   9       45.72       43.95     21.63 o 
   3  -5   9        1.05        1.76      3.53 o 
   4  -5   9       67.79       63.91     10.03 o 
   5  -5   9       10.45       10.75      7.40 o 
   6  -5   9       63.88       64.09     10.86 o 
   7  -5   9       35.56       26.12     23.14 o 
   8  -5   9       52.93       51.77     17.77 o 
  -7  -4   9       30.97       16.58     25.15 o 
  -6  -4   9       79.95       80.43     12.42 o 
  -5  -4   9        6.79        7.43      8.79 o 
  -4  -4   9       56.13       50.89     14.37 o 
  -3  -4   9        4.28        5.64      5.25 o 
  -2  -4   9       12.77       10.87     11.76 o 
  -1  -4   9      196.98      186.71     16.88 o 
   0  -4   9       88.11       85.09      8.82 o 
   1  -4   9        0.04        1.10      4.10 o 
   2  -4   9      108.96      121.66     13.26 o 
   3  -4   9       88.91      106.61     15.57 o 
   4  -4   9       70.11       61.28     13.18 o 
   5  -4   9      146.27      149.50     14.95 o 
   6  -4   9        5.70        3.82      3.73 o 
   7  -4   9        6.72        5.44      5.41 o 
   8  -4   9       31.92       17.77     24.90 o 
   9  -4   9      126.10      126.95     18.25 o 
  -7  -3   9       23.06       19.24     13.60 o 
  -6  -3   9       20.42       16.27     15.95 o 
  -5  -3   9      571.75      612.73     43.69 o 
  -4  -3   9      132.24      145.35     15.48 o 
  -3  -3   9        2.60        6.38      7.92 o 
  -2  -3   9      272.72      242.13     25.82 o 
  -1  -3   9       52.61       57.01      8.44 o 
   0  -3   9       62.56       62.12      7.89 o 
   1  -3   9       64.03       67.66      9.01 o 
   2  -3   9       63.00       66.15     26.60 o 
   3  -3   9        0.96        2.61      4.89 o 
   4  -3   9       24.71       26.62     12.02 o 
   5  -3   9       28.17       42.23     22.14 o 
   6  -3   9       20.34       24.71     17.35 o 
   7  -3   9        1.87        1.37      3.62 o 
   8  -3   9       34.96       34.85     26.74 o 
   9  -3   9       41.26       28.72     33.29 o 
  -8  -2   9       23.11       19.05     18.03 o 
  -7  -2   9       35.38       30.14     24.84 o 
  -6  -2   9       12.01       16.10      8.72 o 
  -5  -2   9      255.55      261.27     29.51 o 
  -4  -2   9       43.56       50.38     13.18 o 
  -3  -2   9       88.59       93.94     12.94 o 
  -2  -2   9       31.43       31.44     15.94 o 
  -1  -2   9      119.75      116.41     12.85 o 
   0  -2   9      111.64      103.89     12.20 o 
   1  -2   9      133.16      138.92     13.21 o 
   2  -2   9       35.58       41.94     15.92 o 
   3  -2   9      651.83      654.44     31.16 o 
   4  -2   9       42.50       62.17     18.88 o 
   5  -2   9       53.63       52.58     23.03 o 
   6  -2   9       92.76      102.36      9.97 o 
   7  -2   9      256.05      284.34     26.89 o 
   8  -2   9        6.32        6.81      6.70 o 
   9  -2   9      107.23      101.95     17.26 o 
  10  -2   9       11.25       12.39     12.81 o 
  -8  -1   9       31.90       25.11     31.03 o 
  -7  -1   9      154.14      152.48     19.20 o 
  -6  -1   9      115.76      126.84     14.89 o 
  -5  -1   9      152.68      169.41     16.28 o 
  -4  -1   9       44.12       50.78     25.08 o 
  -3  -1   9      158.09      163.44     21.41 o 
  -2  -1   9       18.07       12.70      6.64 o 
  -1  -1   9      321.99      325.73     18.42 o 
   0  -1   9      414.68      415.98     17.37 o 
   1  -1   9       18.49       20.14     10.98 o 
   2  -1   9      230.07      238.81     14.78 o 
   3  -1   9        0.89        2.94      2.88 o 
   4  -1   9       20.08       14.96      7.47 o 
   5  -1   9       72.51       76.54     23.66 o 
   6  -1   9       28.76       43.92     17.74 o 
   7  -1   9       38.32       39.85     20.68 o 
   8  -1   9        0.12        2.82      4.27 o 
   9  -1   9       53.68       50.83     35.10 o 
  10  -1   9       13.36        7.25     12.67 o 
  11  -1   9       12.90        9.86     10.00 o 
  -8   0   9      193.37      190.67     25.18 o 
  -7   0   9      393.87      404.68     37.23 o 
  -6   0   9        0.25        0.62      7.61 o 
  -5   0   9       22.71       18.22     11.06 o 
  -4   0   9        6.57        6.72      6.03 o 
  -3   0   9       39.08       47.25     24.65 o 
  -2   0   9       14.53       10.45      6.69 o 
  -1   0   9       96.64      102.61      9.96 o 
   0   0   9      570.90      569.53     26.46 o 
   1   0   9      171.27      172.90     14.39 o 
   2   0   9        1.72        2.53      5.33 o 
   3   0   9       18.86       29.89     15.55 o 
   4   0   9       90.79       77.10      8.79 o 
   5   0   9       80.69       80.84      8.80 o 
   6   0   9       92.19       90.33      9.86 o 
   7   0   9       40.05       44.84     24.02 o 
   8   0   9        4.80        4.27      5.58 o 
   9   0   9       28.97       16.24     17.77 o 
  10   0   9       15.53       11.55     23.21 o 
  11   0   9       56.13       58.21     17.58 o 
  -8   1   9        3.04        1.86      5.49 o 
  -7   1   9      218.61      236.48     24.85 o 
  -6   1   9        2.99        3.85      4.34 o 
  -5   1   9       19.07       22.90     16.80 o 
  -4   1   9        7.11        8.11      5.93 o 
  -3   1   9      150.77      149.23     12.34 o 
  -2   1   9      194.52      179.09     11.13 o 
  -1   1   9     1098.59     1080.47     37.85 o 
   0   1   9     2276.83     2570.89    123.17 o 
   1   1   9     1582.47     1579.83     65.19 o 
   2   1   9      290.88      305.26     18.53 o 
   3   1   9       33.53       34.80     16.14 o 
   4   1   9       23.82       29.66     13.97 o 
   5   1   9      286.26      282.77     22.83 o 
   6   1   9        2.61        4.79      4.11 o 
   7   1   9       79.49       76.52      9.66 o 
   8   1   9       12.59        7.71      6.47 o 
   9   1   9      172.98      169.63     18.22 o 
  10   1   9        6.16        9.47      7.59 o 
  11   1   9        0.22        2.73      7.53 o 
  -8   2   9      296.04      296.70     31.97 o 
  -7   2   9       17.26       22.25     27.63 o 
  -6   2   9      136.28      151.62     17.44 o 
  -5   2   9      191.31      194.18     20.19 o 
  -4   2   9        1.29        3.79      3.54 o 
  -3   2   9       30.69       21.99      7.52 o 
  -2   2   9       58.39       50.72      6.72 o 
  -1   2   9     2282.06     2259.57     58.48 o 
   0   2   9       41.32       41.00      7.61 o 
   1   2   9       26.02       21.02      9.32 o 
   2   2   9       81.08       90.39      9.45 o 
   3   2   9      291.68      326.75     18.90 o 
   4   2   9        7.67        7.44      5.21 o 
   5   2   9        3.03       10.11      4.66 o 
   6   2   9       96.11      101.88     11.07 o 
   7   2   9      201.50      178.72     15.36 o 
   8   2   9       34.76       33.96      8.20 o 
   9   2   9      513.50      516.99     42.47 o 
  10   2   9        0.22        2.69      4.57 o 
  11   2   9        9.56       11.00     12.99 o 
  -8   3   9        1.81        2.56      4.88 o 
  -7   3   9        0.11        2.16      6.02 o 
  -6   3   9       15.80        7.42      8.15 o 
  -5   3   9      126.71      132.94     13.73 o 
  -4   3   9       26.63       23.83      6.25 o 
  -3   3   9       23.13       23.81     11.98 o 
  -2   3   9      109.94      103.85      8.31 o 
  -1   3   9     1363.34     1352.99     37.29 o 
   0   3   9      340.86      368.25     16.39 o 
   1   3   9     1172.84     1174.47     51.50 o 
   2   3   9      352.60      367.16     20.65 o 
   3   3   9      135.92      127.87     12.53 o 
   4   3   9      316.59      320.76     15.31 o 
   5   3   9      291.80      289.81     14.75 o 
   6   3   9       11.52       18.72      7.57 o 
   7   3   9       91.17       98.95     11.60 o 
   8   3   9      270.90      259.37     15.51 o 
   9   3   9      143.72      142.00     11.59 o 
  10   3   9       15.00       18.25     14.91 o 
  11   3   9        2.53        2.27      3.99 o 
  12   3   9        1.77        3.21      3.80 o 
  -8   4   9       14.34       18.80     27.51 o 
  -7   4   9       12.17       16.17     24.17 o 
  -6   4   9      522.90      536.10     56.47 o 
  -5   4   9        3.27        4.57      4.51 o 
  -4   4   9      194.96      198.66     14.05 o 
  -3   4   9       24.04       20.33     13.12 o 
  -2   4   9       43.91       42.21      6.32 o 
  -1   4   9      101.52       92.92      7.63 o 
   0   4   9      634.53      642.79     24.44 o 
   1   4   9       50.20       43.03      9.03 o 
   2   4   9      186.75      168.07     14.09 o 
   3   4   9      395.74      387.02     30.29 o 
   4   4   9      187.58      178.99     12.48 o 
   5   4   9       13.55       17.78      8.69 o 
   6   4   9       68.20       64.55      8.48 o 
   7   4   9        0.35        1.26      2.86 o 
   8   4   9      187.53      175.69     14.77 o 
   9   4   9      282.30      288.86     25.90 o 
  10   4   9       19.81       25.98     14.66 o 
  11   4   9       31.20       29.94      7.01 o 
  12   4   9       49.65       62.26     18.07 o 
  -8   5   9       73.64       54.77     51.27 o 
  -7   5   9      279.79      263.11     52.79 o 
  -6   5   9      237.00      197.96     28.40 o 
  -5   5   9      370.28      383.59     31.31 o 
  -4   5   9      199.44      209.81     11.98 o 
  -3   5   9       32.18       31.62      7.93 o 
  -2   5   9       12.70        9.21      4.99 o 
  -1   5   9        1.71        4.22      4.41 o 
   0   5   9      232.23      237.43     12.82 o 
   1   5   9      428.91      414.49     17.48 o 
   2   5   9        4.77        6.40      3.93 o 
   3   5   9        0.26        0.95      3.70 o 
   4   5   9      126.31      118.30      9.70 o 
   5   5   9       15.53       20.26     12.29 o 
   6   5   9       83.13       99.76     11.59 o 
   7   5   9     1050.66     1079.56     72.31 o 
   8   5   9       31.66       35.11     17.68 o 
   9   5   9       72.96       82.23     10.83 o 
  10   5   9       65.05       54.76      8.44 o 
  11   5   9       54.72       47.47     30.55 o 
  12   5   9       24.87       22.43     30.49 o 
  -7   6   9       14.63       15.18     23.27 o 
  -6   6   9      165.88      172.27     34.45 o 
  -5   6   9       10.60        6.36      5.86 o 
  -4   6   9        4.45        3.75      4.48 o 
  -3   6   9      418.98      418.71     30.80 o 
  -2   6   9       17.84       15.86      8.21 o 
  -1   6   9      307.29      310.12     17.47 o 
   0   6   9      191.98      203.08     17.91 o 
   1   6   9      170.39      170.06     11.27 o 
   2   6   9      331.27      289.73     14.99 o 
   3   6   9      487.61      508.75     20.18 o 
   4   6   9      150.40      161.67     10.61 o 
   5   6   9      149.41      154.44     13.60 o 
   6   6   9       17.34       27.31      7.04 o 
   7   6   9       89.80       89.87     11.40 o 
   8   6   9      197.87      195.37     12.34 o 
   9   6   9       30.72       45.05     14.94 o 
  10   6   9       39.15       30.48     10.07 o 
  11   6   9       10.58       11.05      9.33 o 
  -7   7   9       31.91       20.48     27.82 o 
  -6   7   9       39.72       38.90     44.14 o 
  -5   7   9        1.05        0.95      4.70 o 
  -4   7   9       14.12       13.69     10.25 o 
  -3   7   9        2.27        4.25      3.11 o 
  -2   7   9      180.60      202.93     12.95 o 
  -1   7   9       58.30       58.48      8.71 o 
   0   7   9      178.61      180.91     13.84 o 
   1   7   9       15.63       17.86      8.68 o 
   2   7   9        5.69        9.40      4.75 o 
   3   7   9        1.56        1.64      3.32 o 
   4   7   9        0.52        0.66      3.24 o 
   5   7   9      296.82      280.48     17.90 o 
   6   7   9      194.77      197.20     14.49 o 
   7   7   9      322.20      298.75     16.96 o 
   8   7   9      490.67      570.70     56.53 o 
   9   7   9      129.79      131.15     15.72 o 
  10   7   9       13.61       15.71     13.85 o 
  11   7   9        7.12        4.26      8.33 o 
  -6   8   9        0.01       -0.86      9.13 o 
  -5   8   9        3.99        3.37      6.56 o 
  -4   8   9      105.79       96.94     25.71 o 
  -3   8   9        5.35        4.10      3.89 o 
  -2   8   9      174.89      169.23     11.05 o 
  -1   8   9        5.33        6.83      4.80 o 
   0   8   9       78.32       82.16      8.42 o 
   1   8   9      311.79      325.80     25.46 o 
   2   8   9       26.05       21.16     10.07 o 
   3   8   9      119.61      120.35     11.52 o 
   4   8   9        3.37        4.49      2.86 o 
   5   8   9       67.06       75.26      7.59 o 
   6   8   9      462.99      443.06     25.53 o 
   7   8   9      118.74      114.33     14.52 o 
   8   8   9        3.39        4.51      6.03 o 
   9   8   9       25.80       20.05     20.89 o 
  10   8   9       33.79       34.70     12.10 o 
  11   8   9       45.66       44.70     24.91 o 
  -5   9   9      111.33      102.10     12.90 o 
  -4   9   9       69.75       48.31     36.35 o 
  -3   9   9      456.29      487.36     40.29 o 
  -2   9   9       20.01       20.57     13.23 o 
  -1   9   9      129.12      133.63     10.47 o 
   0   9   9        4.97        4.33      5.34 o 
   1   9   9       17.57       15.62      9.27 o 
   2   9   9       94.31       93.18     11.30 o 
   3   9   9        0.16        2.07      1.41 o 
   4   9   9       29.40       26.48     26.02 o 
   5   9   9      636.90      637.34     28.90 o 
   6   9   9        3.23        2.30      3.79 o 
   7   9   9      180.68      167.81     18.49 o 
   8   9   9       36.72       34.78     23.51 o 
   9   9   9      128.76      144.95     24.49 o 
  10   9   9        0.12        1.75      4.11 o 
  -4  10   9       33.37       20.50     20.81 o 
  -3  10   9       54.40       49.88     13.04 o 
  -2  10   9      132.07      125.29     13.01 o 
  -1  10   9      221.05      205.51     15.04 o 
   0  10   9        1.77        2.23      3.26 o 
   1  10   9      416.19      405.81     45.18 o 
   2  10   9        8.35        6.41      8.97 o 
   3  10   9       77.15       83.92     15.16 o 
   4  10   9       31.54       31.11     17.49 o 
   5  10   9       10.62        7.17      7.60 o 
   6  10   9       15.65       22.06     24.38 o 
   7  10   9        4.96        5.21      5.39 o 
   8  10   9       30.68       30.57     34.58 o 
   9  10   9       65.31       65.42     11.48 o 
  -3  11   9       24.46       22.36     17.92 o 
  -2  11   9      196.43      203.14     26.74 o 
  -1  11   9      313.48      306.24     41.05 o 
   0  11   9       95.40       89.68     12.13 o 
   1  11   9      203.05      224.80     21.24 o 
   2  11   9        4.09        7.43      6.04 o 
   3  11   9      128.38      127.03     14.58 o 
   4  11   9        4.71        3.27      5.20 o 
   5  11   9        7.24        8.93     10.52 o 
   6  11   9       49.49       38.59     38.29 o 
   7  11   9        9.26        9.76     14.37 o 
   8  11   9      108.35       99.99     14.83 o 
  -1  12   9        4.21        4.90      6.84 o 
   0  12   9       24.36       16.82     21.91 o 
   1  12   9      186.36      207.20     18.53 o 
   2  12   9        0.12        2.15      3.44 o 
   3  12   9        0.63        1.72      6.59 o 
   4  12   9       67.84       73.29     16.70 o 
   5  12   9      138.14      150.62     17.05 o 
   6  12   9       49.18       48.63     15.46 o 
   7  12   9        3.54        1.72      4.60 o 
  -1  -7  10        1.04        1.33      4.07 o 
   0  -7  10       92.55       77.23     16.96 o 
   1  -7  10       13.75        9.95     14.92 o 
   2  -7  10       15.14       10.93     10.40 o 
  -3  -6  10       82.13       74.49     18.20 o 
  -2  -6  10        4.21        5.56      7.11 o 
  -1  -6  10       14.76        8.98     11.09 o 
   0  -6  10      275.41      278.34     39.63 o 
   1  -6  10       31.65       27.39     25.33 o 
   2  -6  10       31.41       25.49     20.95 o 
   3  -6  10      146.53      160.03     14.16 o 
   4  -6  10       13.85        8.82      9.37 o 
   5  -6  10       47.17       30.56     29.23 o 
  -5  -5  10       88.81       77.10     14.29 o 
  -4  -5  10       31.65       32.04     11.44 o 
  -3  -5  10       96.50       88.82     17.91 o 
  -2  -5  10        3.98        4.12      6.53 o 
  -1  -5  10       31.83       25.03     14.91 o 
   0  -5  10        0.06        1.28      5.38 o 
   1  -5  10       15.33       13.70      8.91 o 
   2  -5  10       15.30       12.53     10.91 o 
   3  -5  10      140.35      145.46     13.32 o 
   4  -5  10        0.45        2.29      3.70 o 
   5  -5  10       81.41       90.56     11.16 o 
   6  -5  10       48.84       46.24     11.47 o 
   7  -5  10        8.13        6.45      7.62 o 
  -5  -4  10       27.51       22.49     30.33 o 
  -4  -4  10      158.59      164.74     25.44 o 
  -3  -4  10       18.88       16.38     15.97 o 
  -2  -4  10      178.42      174.45     19.46 o 
  -1  -4  10       84.01       72.92     11.56 o 
   0  -4  10        5.84        5.00      4.98 o 
   1  -4  10      377.57      398.83     34.27 o 
   2  -4  10       26.06       26.93     12.45 o 
   3  -4  10      134.42      127.94     12.57 o 
   4  -4  10        1.19        4.40      4.01 o 
   5  -4  10       55.51       50.93     12.09 o 
   6  -4  10        4.52        6.40      8.09 o 
   7  -4  10       65.04       70.34     17.97 o 
   8  -4  10        4.95        4.21      7.44 o 
  -6  -3  10      610.93      656.04     34.75 o 
  -5  -3  10        0.11        1.43      3.58 o 
  -4  -3  10       31.24       26.29     23.98 o 
  -3  -3  10       22.72       23.05     20.78 o 
  -2  -3  10        4.32        7.25      6.90 o 
  -1  -3  10      303.67      296.28     21.58 o 
   0  -3  10        9.55       14.35      7.41 o 
   1  -3  10      192.62      206.37     14.36 o 
   2  -3  10      128.16      123.19     12.43 o 
   3  -3  10       42.48       37.99     18.94 o 
   4  -3  10        1.28        1.94      4.26 o 
   5  -3  10       75.67       77.31     15.96 o 
   6  -3  10       45.36       40.88     27.56 o 
   7  -3  10       18.67       10.23      9.52 o 
   8  -3  10      109.54       99.54     46.55 o 
   9  -3  10       71.45       51.15     16.84 o 
  -7  -2  10      230.40      207.13     21.13 o 
  -6  -2  10        0.68        2.23      5.71 o 
  -5  -2  10       74.15       77.94     44.55 o 
  -4  -2  10        0.22        1.69      5.43 o 
  -3  -2  10        3.07        2.52      4.55 o 
  -2  -2  10      124.96      117.56     13.85 o 
  -1  -2  10       53.99       54.28     33.62 o 
   0  -2  10       84.54       74.35     11.76 o 
   1  -2  10      419.27      455.20     34.21 o 
   2  -2  10       15.23       12.24      8.13 o 
   3  -2  10      281.78      286.90     25.13 o 
   4  -2  10        5.19        7.40      5.57 o 
   5  -2  10       15.23       17.49      9.91 o 
   6  -2  10        1.11        2.76      3.67 o 
   7  -2  10      585.13      631.46     36.74 o 
   8  -2  10        0.79        0.76      2.55 o 
   9  -2  10       17.26       18.85     24.74 o 
  -7  -1  10      282.01      318.84     26.15 o 
  -6  -1  10       27.99       25.04     12.89 o 
  -5  -1  10       35.66       34.66     20.19 o 
  -4  -1  10        2.45        4.64      5.92 o 
  -3  -1  10       14.69       16.19      9.37 o 
  -2  -1  10      114.99      116.72     19.95 o 
  -1  -1  10      409.70      489.14     45.42 o 
   0  -1  10       44.32       40.59      8.70 o 
   1  -1  10      592.25      629.54     36.26 o 
   2  -1  10     1079.84     1094.83     67.90 o 
   3  -1  10      108.66       98.83     10.90 o 
   4  -1  10       31.41       29.45     13.82 o 
   5  -1  10        5.64        3.96      5.60 o 
   6  -1  10      142.68      145.72     12.98 o 
   7  -1  10       15.81       10.11      9.44 o 
   8  -1  10      479.25      476.06     27.89 o 
   9  -1  10       28.53       22.05     28.39 o 
  10  -1  10      125.73      121.11     17.67 o 
  -7   0  10       13.19        7.97     10.89 o 
  -6   0  10       17.32       17.35     22.11 o 
  -5   0  10       64.44       66.88     14.19 o 
  -4   0  10        2.07        4.36      5.72 o 
  -3   0  10      199.90      207.05     18.09 o 
  -2   0  10        0.04        1.48      3.95 o 
  -1   0  10       43.44       36.91      7.38 o 
   0   0  10       82.54       84.95      9.77 o 
   1   0  10      291.46      329.99     21.29 o 
   2   0  10      411.17      374.29     21.55 o 
   3   0  10       85.09      103.51     14.48 o 
   4   0  10       10.54        8.16      5.12 o 
   5   0  10       66.31       61.08     12.14 o 
   6   0  10       21.90       17.59     12.10 o 
   7   0  10      329.89      364.36     20.04 o 
   8   0  10      268.69      277.44     20.82 o 
   9   0  10      204.71      236.17     18.31 o 
  10   0  10       62.04       56.32     37.86 o 
  -7   1  10        1.77        1.97      6.05 o 
  -6   1  10        0.01        2.05      6.29 o 
  -5   1  10        0.68        1.07      4.43 o 
  -4   1  10      292.22      291.01     20.94 o 
  -3   1  10      179.95      187.85     19.79 o 
  -2   1  10       33.96       35.90     19.82 o 
  -1   1  10      164.70      155.47     13.53 o 
   0   1  10     1306.71     1301.22     53.48 o 
   1   1  10     2553.72     2799.88     96.48 o 
   2   1  10        8.46        9.92      6.24 o 
   3   1  10       94.15      101.57     11.39 o 
   4   1  10      105.75      105.31     11.38 o 
   5   1  10       36.83       34.44     15.66 o 
   6   1  10       67.00       77.98     14.42 o 
   7   1  10       61.22       75.42     12.88 o 
   8   1  10       49.52       52.41     10.60 o 
   9   1  10      118.11      126.99     11.93 o 
  10   1  10       25.17       16.89     17.07 o 
  11   1  10       32.76       31.02     13.46 o 
  -7   2  10        0.63        2.19      4.94 o 
  -6   2  10       12.17        9.78     11.60 o 
  -5   2  10      656.82      732.38     70.80 o 
  -4   2  10       16.37       16.22     14.13 o 
  -3   2  10      169.04      182.38     19.11 o 
  -2   2  10       22.38       21.76     14.15 o 
  -1   2  10       89.03       85.16      8.58 o 
   0   2  10       48.55       46.56      7.05 o 
   1   2  10       75.40       73.85      8.20 o 
   2   2  10      238.72      220.98     18.33 o 
   3   2  10      320.78      330.61     17.00 o 
   4   2  10      327.17      347.91     20.95 o 
   5   2  10       95.70      110.54     11.85 o 
   6   2  10       13.93       10.33      7.02 o 
   7   2  10       39.43       34.85     15.80 o 
   8   2  10       91.06      105.79     10.57 o 
   9   2  10      219.82      205.02     16.31 o 
  10   2  10       77.93       80.14     11.26 o 
  11   2  10       13.12        9.17     14.95 o 
  -6   3  10       19.63       14.15     12.61 o 
  -5   3  10      299.37      338.59     27.64 o 
  -4   3  10       58.89       61.44      9.77 o 
  -3   3  10      259.35      240.36     19.26 o 
  -2   3  10      368.90      368.09     22.07 o 
  -1   3  10      101.10      104.93     11.15 o 
   0   3  10      253.52      239.67     14.25 o 
   1   3  10      770.13      769.96     28.90 o 
   2   3  10      126.86      122.82     13.46 o 
   3   3  10       85.59       83.16     11.65 o 
   4   3  10        1.21        3.83      4.36 o 
   5   3  10      619.61      703.11     36.41 o 
   6   3  10       43.86       40.21      9.62 o 
   7   3  10       20.77       22.03     11.10 o 
   8   3  10      168.01      183.26     13.73 o 
   9   3  10       13.21       14.75     11.22 o 
  10   3  10       74.78       72.82     10.98 o 
  11   3  10        0.93        3.20      5.33 o 
  -7   4  10        0.07        2.07      9.46 o 
  -6   4  10      599.77      702.24     85.45 o 
  -5   4  10        2.56        2.92      7.04 o 
  -4   4  10        0.74        2.05      4.26 o 
  -3   4  10       63.16       62.55      7.64 o 
  -2   4  10      217.69      214.93     12.80 o 
  -1   4  10       33.20       34.73     15.79 o 
   0   4  10       74.04       78.21      9.75 o 
   1   4  10      479.99      463.25     18.52 o 
   2   4  10      256.71      246.69     14.60 o 
   3   4  10       17.07       36.99     13.39 o 
   4   4  10        7.91        9.72      5.12 o 
   5   4  10      190.84      198.59     18.24 o 
   6   4  10      115.83      106.03     11.56 o 
   7   4  10       39.86       45.31      9.78 o 
   8   4  10       43.79       42.27     11.52 o 
   9   4  10       67.05       60.76     17.03 o 
  10   4  10       34.45       29.45      9.93 o 
  11   4  10        1.41        1.36      2.31 o 
  -7   5  10       70.94       90.03     21.49 o 
  -6   5  10        4.08        3.05      7.43 o 
  -5   5  10      204.34      214.86     29.17 o 
  -4   5  10        4.80        7.03      4.84 o 
  -3   5  10       26.74       20.80     13.51 o 
  -2   5  10       30.15       28.46     15.62 o 
  -1   5  10      233.84      232.63     16.11 o 
   0   5  10      167.61      156.68     14.24 o 
   1   5  10       76.07       74.20      9.55 o 
   2   5  10      178.40      175.40     16.59 o 
   3   5  10      857.02      832.33     45.52 o 
   4   5  10       10.09       18.24      9.14 o 
   5   5  10      233.30      254.36     17.39 o 
   6   5  10        6.68        9.82      8.03 o 
   7   5  10      112.86      118.19     11.04 o 
   8   5  10        0.06        0.22      5.49 o 
   9   5  10       24.54       21.52     17.26 o 
  10   5  10       53.04       54.65     12.83 o 
  11   5  10       61.39       56.70     12.93 o 
  -6   6  10        1.45        6.07      8.00 o 
  -5   6  10       63.14       60.50     16.16 o 
  -4   6  10      159.52      178.30     13.31 o 
  -3   6  10        3.27        3.73      2.25 o 
  -2   6  10        2.33        5.01      3.06 o 
  -1   6  10       98.36      105.11     10.47 o 
   0   6  10       39.12       43.44     10.46 o 
   1   6  10      144.20      141.56     12.97 o 
   2   6  10      429.62      453.14     22.38 o 
   3   6  10       45.29       41.73     18.37 o 
   4   6  10      113.04      145.79     14.43 o 
   5   6  10       12.26       16.12     11.10 o 
   6   6  10       63.61       48.89      9.43 o 
   7   6  10      232.79      234.67     14.99 o 
   8   6  10       21.50       22.13     14.18 o 
   9   6  10      253.92      250.74     24.34 o 
  10   6  10        2.20        1.78      4.49 o 
  11   6  10       18.65       10.93     15.84 o 
  -6   7  10        6.87        3.72     18.69 o 
  -5   7  10       71.61      100.00     34.08 o 
  -4   7  10        2.75        2.32      3.72 o 
  -3   7  10        4.44        5.03      4.58 o 
  -2   7  10       42.53       45.59      9.80 o 
  -1   7  10      799.35      805.00     29.11 o 
   0   7  10       16.80       17.80     10.10 o 
   1   7  10       76.30       63.59      8.59 o 
   2   7  10      429.31      397.99     27.55 o 
   3   7  10      314.92      329.26     21.07 o 
   4   7  10        0.96        1.40      3.12 o 
   5   7  10        1.45        2.14      2.74 o 
   6   7  10       26.53       18.85     12.97 o 
   7   7  10       39.07       33.86     17.14 o 
   8   7  10      102.22       82.05     11.98 o 
   9   7  10       86.03       86.63     14.73 o 
  10   7  10       61.34       66.69     15.49 o 
  11   7  10       48.44       48.05     13.84 o 
  -5   8  10      102.65       99.71     19.97 o 
  -4   8  10        4.93        2.74      6.16 o 
  -3   8  10       12.81       13.04      8.98 o 
  -2   8  10      135.73      138.40     10.85 o 
  -1   8  10      207.29      219.82     13.72 o 
   0   8  10       12.77       10.58      8.07 o 
   1   8  10        0.95        0.95      3.57 o 
   2   8  10      531.00      517.23     21.76 o 
   3   8  10      114.25       99.92      9.00 o 
   4   8  10       67.66       49.25      7.64 o 
   5   8  10       15.42       15.90      9.92 o 
   6   8  10       15.02       14.84     10.36 o 
   7   8  10       47.99       46.80     24.37 o 
   8   8  10      170.37      180.91     21.61 o 
   9   8  10      143.48      175.82     24.14 o 
  10   8  10       53.38       47.60     13.68 o 
  -4   9  10        0.33        1.33      4.21 o 
  -3   9  10      121.13      117.03     15.06 o 
  -2   9  10       61.92       54.45      7.45 o 
  -1   9  10      445.09      429.75     24.87 o 
   0   9  10      431.31      447.33     37.45 o 
   1   9  10      536.74      506.38     40.37 o 
   2   9  10      312.05      303.54     14.78 o 
   3   9  10        4.03        7.72      5.35 o 
   4   9  10        0.23        1.94      3.35 o 
   5   9  10      118.01      110.75     13.31 o 
   6   9  10      250.41      261.81     27.39 o 
   7   9  10        0.71        0.98      5.08 o 
   8   9  10        0.55        0.74      4.85 o 
   9   9  10      326.50      340.52     26.16 o 
  10   9  10        0.38        0.49      5.50 o 
  -3  10  10       12.47        6.97      7.60 o 
  -2  10  10       14.06       15.28     13.45 o 
  -1  10  10       61.92       65.98     10.29 o 
   0  10  10       11.24        9.76      8.89 o 
   1  10  10        4.45        5.85      5.68 o 
   2  10  10       75.40       74.92     14.31 o 
   3  10  10        0.13        2.14      4.84 o 
   4  10  10        1.09        3.42      8.48 o 
   5  10  10      272.02      275.09     24.53 o 
   6  10  10        0.16        2.42      4.60 o 
   7  10  10        8.08        8.99      8.16 o 
   8  10  10        9.28       12.75     10.95 o 
   9  10  10      148.06      133.74     16.80 o 
  -2  11  10      137.36      135.50     22.99 o 
  -1  11  10       36.64       44.95     13.00 o 
   0  11  10        0.44        0.47      4.57 o 
   1  11  10       91.31       79.56     15.57 o 
   2  11  10       10.74       12.08     14.10 o 
   3  11  10        1.58       -0.57      9.45 o 
   4  11  10        0.98        1.90      9.85 o 
   5  11  10       25.01       18.06     18.21 o 
   6  11  10      227.11      228.16     35.12 o 
   7  11  10       45.49       30.00     35.07 o 
   8  11  10       38.07       29.93     33.72 o 
   0  12  10        0.08        0.53      3.21 o 
   1  12  10        8.81        7.88     12.03 o 
   2  12  10        4.00        2.22      4.71 o 
   3  12  10        0.34        2.48      5.77 o 
   4  12  10        2.56        2.81      5.09 o 
   5  12  10      106.18      114.64     17.18 o 
   6  12  10        5.48        4.80      8.82 o 
   0  -6  11        8.04        3.73      4.02 o 
   1  -6  11      200.29      195.65     20.85 o 
   2  -6  11        0.02        0.16      5.79 o 
  -3  -5  11        0.24        1.66      4.34 o 
  -2  -5  11        2.29        4.52      6.06 o 
  -1  -5  11      122.78      116.77     15.45 o 
   0  -5  11        9.76        8.81      8.72 o 
   1  -5  11       42.80       27.49     22.15 o 
   2  -5  11       68.20       63.51     20.42 o 
   3  -5  11       64.53       49.27     32.66 o 
   4  -5  11        7.08        4.85      4.80 o 
   5  -5  11       34.86       19.03     14.68 o 
  -4  -4  11        0.38        1.83      5.60 o 
  -3  -4  11        6.49        7.72      8.77 o 
  -2  -4  11        2.96        3.19      6.97 o 
  -1  -4  11       72.99       69.47     20.44 o 
   0  -4  11       34.75       33.85     21.62 o 
   1  -4  11        0.04        0.69      6.16 o 
   2  -4  11      140.44      132.48     13.62 o 
   3  -4  11        0.62        1.82      3.58 o 
   4  -4  11       54.79       56.89     13.84 o 
   5  -4  11       31.63       33.20     18.08 o 
   6  -4  11       18.25       25.81     18.69 o 
   7  -4  11       90.76       88.11     24.90 o 
  -5  -3  11       44.04       26.86     33.23 o 
  -4  -3  11       22.64       15.61     14.67 o 
  -3  -3  11      171.42      178.68     21.34 o 
  -2  -3  11        2.68        4.47      5.62 o 
  -1  -3  11       74.61       68.22     16.45 o 
   0  -3  11        0.08        0.54      5.54 o 
   1  -3  11       77.64       73.73     10.92 o 
   2  -3  11       88.60       81.03     15.14 o 
   3  -3  11        0.21        0.05      6.44 o 
   4  -3  11      198.31      197.05     18.03 o 
   5  -3  11       28.96       30.34     22.05 o 
   6  -3  11        0.06        1.80      4.07 o 
   7  -3  11        9.48        7.09      6.66 o 
   8  -3  11       61.49       54.02     16.22 o 
  -6  -2  11      109.69      110.59     20.61 o 
  -5  -2  11       43.74       36.58     11.94 o 
  -4  -2  11        6.95        8.19      7.16 o 
  -3  -2  11       89.00       88.26     17.30 o 
  -2  -2  11       36.74       34.60     28.27 o 
  -1  -2  11       15.64       17.14      9.13 o 
   0  -2  11        0.03        1.68      5.30 o 
   1  -2  11       50.91       46.50     10.07 o 
   2  -2  11      258.35      267.52     16.71 o 
   3  -2  11      933.34     1012.46     34.34 o 
   4  -2  11        4.81        8.60      5.67 o 
   5  -2  11       63.93       69.65     12.11 o 
   6  -2  11        0.45        1.15      2.58 o 
   7  -2  11       41.94       25.73     24.06 o 
   8  -2  11      170.21      153.77     18.80 o 
   9  -2  11       18.28       13.46     16.31 o 
  -6  -1  11       13.86       10.63     12.53 o 
  -5  -1  11      156.90      159.64     24.59 o 
  -4  -1  11      197.93      206.47     20.70 o 
  -3  -1  11      101.80      117.53     18.77 o 
  -2  -1  11       11.01       11.16      9.55 o 
  -1  -1  11       37.04       32.57     11.34 o 
   0  -1  11      107.21      104.31     10.89 o 
   1  -1  11        3.13        1.86      3.33 o 
   2  -1  11       80.71       75.25      9.02 o 
   3  -1  11      449.59      476.30     22.33 o 
   4  -1  11       55.99       65.07     17.17 o 
   5  -1  11       57.85       52.77     17.54 o 
   6  -1  11       15.73       15.33     12.48 o 
   7  -1  11      183.95      185.20     18.79 o 
   8  -1  11      503.20      516.67     38.68 o 
   9  -1  11       45.87       36.11     40.42 o 
  -6   0  11       46.37       37.52     27.76 o 
  -5   0  11       24.74       19.60     18.84 o 
  -4   0  11       35.10       51.79     14.11 o 
  -3   0  11      181.17      187.57     23.70 o 
  -2   0  11       67.67       77.18     39.44 o 
  -1   0  11        2.66        2.58      3.95 o 
   0   0  11       45.07       36.99     19.10 o 
   1   0  11      208.82      178.90     15.07 o 
   2   0  11      194.57      179.79     15.65 o 
   3   0  11      196.79      216.84     18.44 o 
   4   0  11      106.57      111.42     11.01 o 
   5   0  11        9.62       12.21      5.84 o 
   6   0  11       88.56       98.87     10.88 o 
   7   0  11      137.82      149.28     15.42 o 
   8   0  11      143.74      156.05     17.02 o 
   9   0  11      297.85      320.65     36.34 o 
  10   0  11       12.33       14.37     12.54 o 
  -6   1  11        4.82        3.49      8.50 o 
  -5   1  11       40.20       47.69     13.46 o 
  -4   1  11      408.80      434.71     34.16 o 
  -3   1  11       44.78       47.16     32.57 o 
  -2   1  11        0.18       -0.41      8.26 o 
  -1   1  11        0.61        1.76      2.51 o 
   0   1  11      215.38      215.32     14.87 o 
   1   1  11       36.97       43.99     21.75 o 
   2   1  11      119.47      108.81     11.92 o 
   3   1  11      395.10      379.08     26.64 o 
   4   1  11       27.87       28.32     12.74 o 
   5   1  11      198.11      183.75     13.74 o 
   6   1  11       35.36       48.10     13.00 o 
   7   1  11        2.79        3.22      3.05 o 
   8   1  11        9.10       11.53      7.48 o 
   9   1  11      137.82      140.19     15.69 o 
  10   1  11      159.57      145.09     18.36 o 
  -6   2  11       15.99       12.79     15.32 o 
  -5   2  11       67.59       84.96     12.42 o 
  -4   2  11       25.40       21.43     21.26 o 
  -3   2  11       29.14       19.79     16.55 o 
  -2   2  11        0.16        1.92      5.38 o 
  -1   2  11      248.70      256.85     21.34 o 
   0   2  11       40.40       48.28     20.61 o 
   1   2  11       65.77       65.74      9.82 o 
   2   2  11      102.34       95.62     11.54 o 
   3   2  11      175.78      166.27     13.91 o 
   4   2  11       43.58       35.05     16.22 o 
   5   2  11       24.17       29.25     15.33 o 
   6   2  11      248.48      274.69     17.01 o 
   7   2  11        4.10        3.93      4.26 o 
   8   2  11       37.64       30.77     18.70 o 
   9   2  11      172.16      190.49     19.10 o 
  10   2  11       40.26       35.55     14.36 o 
  -6   3  11      111.96      117.13     21.85 o 
  -5   3  11       17.11       16.91     18.98 o 
  -4   3  11        9.70        7.24      8.01 o 
  -3   3  11       20.49       20.79     13.81 o 
  -2   3  11       13.80       10.03      6.43 o 
  -1   3  11      152.85      147.71     12.41 o 
   0   3  11      228.25      209.76     13.81 o 
   1   3  11      138.72      136.43     11.84 o 
   2   3  11        0.01        1.43      4.34 o 
   3   3  11      146.82      164.22     14.03 o 
   4   3  11      183.74      161.61     15.87 o 
   5   3  11      105.87      117.05     19.14 o 
   6   3  11       47.01       34.16     22.78 o 
   7   3  11      102.98       98.51     10.46 o 
   8   3  11       50.27       54.09     11.47 o 
   9   3  11        6.96        9.06      5.88 o 
  10   3  11        5.59        7.72      8.25 o 
  11   3  11      187.20      173.69     22.36 o 
  -6   4  11        0.11        3.23      8.71 o 
  -5   4  11        0.37        1.92      5.05 o 
  -4   4  11        1.51        1.91      3.62 o 
  -3   4  11      158.39      166.28     21.14 o 
  -2   4  11      204.22      188.16     12.22 o 
  -1   4  11        6.24        3.65      3.15 o 
   0   4  11      439.90      455.05     34.01 o 
   1   4  11        1.04        2.81      3.37 o 
   2   4  11       68.11       62.67      9.23 o 
   3   4  11        9.06        7.77      5.56 o 
   4   4  11        7.61        5.26      4.05 o 
   5   4  11       78.17       92.25     11.82 o 
   6   4  11      106.05      112.34     10.82 o 
   7   4  11      231.31      250.58     15.30 o 
   8   4  11       33.65       30.63     18.24 o 
   9   4  11       29.89       25.30     18.81 o 
  10   4  11      166.77      173.56     21.56 o 
  11   4  11       47.53       44.97     12.05 o 
  -6   5  11      489.60      508.65     58.95 o 
  -5   5  11      111.14      129.41     30.85 o 
  -4   5  11       57.03       55.03     11.74 o 
  -3   5  11       52.09       48.35      7.40 o 
  -2   5  11       27.48       22.37     14.67 o 
  -1   5  11      712.76      684.52     29.55 o 
   0   5  11       43.98       39.49     19.84 o 
   1   5  11       54.75       59.57      9.20 o 
   2   5  11        7.39       11.73      8.24 o 
   3   5  11      315.72      308.32     20.62 o 
   4   5  11       15.39       13.57      9.66 o 
   5   5  11       43.85       43.85     17.92 o 
   6   5  11        0.01        2.85      4.56 o 
   7   5  11       32.54       36.96     17.50 o 
   8   5  11       26.13       24.15     12.75 o 
   9   5  11       62.84       60.01      9.27 o 
  10   5  11      202.55      210.59     25.05 o 
  11   5  11        9.85        8.80      7.71 o 
  -6   6  11       39.22       24.83     56.65 o 
  -5   6  11       44.10       56.33     27.18 o 
  -4   6  11       92.34       98.02     11.67 o 
  -3   6  11      119.94      128.04     10.37 o 
  -2   6  11        9.60        8.20      5.55 o 
  -1   6  11       16.85       14.91     10.54 o 
   0   6  11       67.48       74.58      8.66 o 
   1   6  11      172.57      193.35     14.07 o 
   2   6  11      387.62      384.11     29.46 o 
   3   6  11      733.66      681.74     48.51 o 
   4   6  11      167.87      165.63     14.16 o 
   5   6  11       11.80       18.06     12.12 o 
   6   6  11        1.89        1.89      3.42 o 
   7   6  11       33.44       22.51     17.03 o 
   8   6  11      359.33      356.59     22.91 o 
   9   6  11       21.09       15.72     16.90 o 
  10   6  11       97.55      118.84     14.89 o 
  -5   7  11      101.51      102.64     22.44 o 
  -4   7  11      147.47      164.45     62.16 o 
  -3   7  11       18.11       20.52     14.60 o 
  -2   7  11       10.53        7.69      6.38 o 
  -1   7  11       16.68       13.36      8.44 o 
   0   7  11       41.07       41.36     10.73 o 
   1   7  11       25.39       31.25     16.91 o 
   2   7  11        5.67        4.84      3.39 o 
   3   7  11      729.92      732.08     48.08 o 
   4   7  11        4.58        5.37      3.55 o 
   5   7  11       15.58       11.33      7.42 o 
   6   7  11       13.69        9.81      5.93 o 
   7   7  11     1074.32     1170.41     50.20 o 
   8   7  11      358.56      339.71     27.79 o 
   9   7  11       34.24       22.87     10.46 o 
  10   7  11       74.78       82.67     14.78 o 
  -4   8  11       58.77       56.86      9.69 o 
  -3   8  11        6.55        4.57      3.89 o 
  -2   8  11       48.55       51.26     11.46 o 
  -1   8  11       70.72       71.53      8.46 o 
   0   8  11      264.62      275.71     24.51 o 
   1   8  11      445.49      466.37     38.47 o 
   2   8  11       95.51       88.93     10.48 o 
   3   8  11      219.18      225.54     13.88 o 
   4   8  11        9.93       12.30      8.16 o 
   5   8  11      146.46      120.47      9.85 o 
   6   8  11       24.66       39.25     21.30 o 
   7   8  11      313.68      333.19     29.25 o 
   8   8  11        2.84        6.33      6.22 o 
   9   8  11       35.00       27.67     29.77 o 
  10   8  11       73.22       77.60     14.81 o 
  -4   9  11       17.82        9.73     10.61 o 
  -3   9  11        2.91        2.62      5.01 o 
  -2   9  11       37.05       33.30      9.68 o 
  -1   9  11        9.38        9.38      6.88 o 
   0   9  11        1.01        1.79      5.01 o 
   1   9  11      884.09      943.72     47.47 o 
   2   9  11       10.55       14.81      9.01 o 
   3   9  11       29.80       28.21      7.20 o 
   4   9  11       16.13       14.05     10.16 o 
   5   9  11       15.27       16.17     13.22 o 
   6   9  11      345.42      344.59     27.64 o 
   7   9  11       17.12       19.73     17.45 o 
   8   9  11        0.53        3.77      4.91 o 
   9   9  11        0.02        2.22      3.30 o 
  -2  10  11       10.40        9.20      8.83 o 
  -1  10  11      141.47      149.03     18.29 o 
   0  10  11       53.64       60.72     13.53 o 
   1  10  11       46.62       51.18     13.14 o 
   2  10  11        2.26        2.51      4.52 o 
   3  10  11        0.02        1.82      5.01 o 
   4  10  11       14.12       15.21     13.63 o 
   5  10  11       32.77       41.27     12.98 o 
   6  10  11       51.90       51.87     32.89 o 
   7  10  11       18.05       14.62     16.27 o 
   8  10  11        9.69       11.03     12.52 o 
  -1  11  11      116.41      113.66     20.95 o 
   0  11  11       28.80       28.82     25.00 o 
   1  11  11       46.97       27.02     28.73 o 
   2  11  11      122.76      133.54     27.00 o 
   3  11  11      119.36      123.58     20.97 o 
   4  11  11        8.52        6.51      5.77 o 
   5  11  11       35.21       36.26     31.48 o 
   6  11  11       51.52       50.23     26.04 o 
   7  11  11       56.13       53.10     15.68 o 
   2  12  11       24.47       17.75     23.14 o 
   3  12  11       10.00        7.67      9.31 o 
   4  12  11        0.94        1.41      6.97 o 
   1  -5  12       23.51       15.49     21.82 o 
   2  -5  12       91.27       86.24     20.48 o 
  -2  -4  12        0.76        3.27      5.14 o 
  -1  -4  12       52.80       47.48     14.56 o 
   0  -4  12       13.13        9.11     11.93 o 
   1  -4  12       23.58       23.49     13.89 o 
   2  -4  12        3.68        4.74      9.99 o 
   3  -4  12      107.46      107.15     12.25 o 
   4  -4  12      101.44      105.45     12.10 o 
   5  -4  12       21.34       16.05     12.40 o 
  -3  -3  12        6.35        8.53      7.37 o 
  -2  -3  12      184.25      180.37     18.78 o 
  -1  -3  12       21.75       16.56     15.25 o 
   0  -3  12        4.25        5.62      8.91 o 
   1  -3  12       16.70       11.48     13.00 o 
   2  -3  12        8.64        6.39      4.65 o 
   3  -3  12       18.00       19.11     17.33 o 
   4  -3  12       67.21       53.98     32.87 o 
   5  -3  12        8.31       11.43     10.25 o 
   6  -3  12       59.32       49.31     13.43 o 
  -4  -2  12       30.49       16.89     31.32 o 
  -3  -2  12      133.23      125.80     30.24 o 
  -2  -2  12       76.96       84.52     12.36 o 
  -1  -2  12       33.93       24.51     28.34 o 
   0  -2  12        9.05        7.91      8.68 o 
   1  -2  12       63.85       56.79     14.63 o 
   2  -2  12        0.64        1.22      3.76 o 
   3  -2  12      106.83       99.69     11.46 o 
   4  -2  12       29.52       23.11     17.83 o 
   5  -2  12        0.43        1.47      3.75 o 
   6  -2  12       11.23        9.34      9.87 o 
   7  -2  12       49.29       47.24     10.23 o 
  -5  -1  12      112.94      113.51     18.29 o 
  -4  -1  12        5.52        5.33      5.17 o 
  -3  -1  12      279.50      314.24     32.72 o 
  -2  -1  12       31.13       24.57     18.45 o 
  -1  -1  12      280.44      284.97     30.14 o 
   0  -1  12       87.63       86.95     15.35 o 
   1  -1  12       28.36       20.20     15.07 o 
   2  -1  12       17.12       23.93     15.93 o 
   3  -1  12        7.13       10.39      6.53 o 
   4  -1  12      242.18      245.21     19.42 o 
   5  -1  12       28.24       28.43     18.16 o 
   6  -1  12       25.46       17.43     13.36 o 
   7  -1  12       41.18       51.42     25.06 o 
   8  -1  12       84.83       81.42     12.36 o 
  -5   0  12      129.19      131.99     17.15 o 
  -4   0  12       71.61       70.75     11.98 o 
  -3   0  12      104.37      120.40     16.93 o 
  -2   0  12        1.61        1.87      4.39 o 
  -1   0  12      101.16       97.10     15.22 o 
   0   0  12        3.02        6.60      7.18 o 
   1   0  12      325.65      313.42     16.40 o 
   2   0  12        2.54        2.36      2.85 o 
   3   0  12       96.20       76.55     11.82 o 
   4   0  12       35.55       33.67     14.13 o 
   5   0  12       15.93       13.38      9.12 o 
   6   0  12       25.55       17.12     12.84 o 
   7   0  12      166.35      196.34     19.65 o 
   8   0  12        0.81        1.87      3.64 o 
   9   0  12        0.11        1.37      3.08 o 
  -5   1  12       39.53       33.57     30.39 o 
  -4   1  12       87.21      103.36     15.68 o 
  -3   1  12       74.83       76.10     17.69 o 
  -2   1  12        9.29       12.18     13.90 o 
  -1   1  12      346.50      355.35     38.68 o 
   0   1  12        1.86        1.78      3.99 o 
   1   1  12        3.37        3.41      4.15 o 
   2   1  12       72.21       62.57     10.30 o 
   3   1  12        2.30        4.78      4.45 o 
   4   1  12       20.43       15.98      8.87 o 
   5   1  12      444.10      436.64     38.46 o 
   6   1  12        1.00        1.27      4.56 o 
   7   1  12      168.32      191.04     17.72 o 
   8   1  12        6.66        5.79      4.79 o 
   9   1  12       26.81       19.09     15.27 o 
  -5   2  12       59.69       78.12     12.39 o 
  -4   2  12        7.40        6.06      5.34 o 
  -3   2  12       90.69      111.32     18.05 o 
  -2   2  12       94.73       96.13     12.81 o 
  -1   2  12       43.45       33.10     19.57 o 
   0   2  12       10.82        8.31      7.50 o 
   1   2  12      511.76      502.44     25.26 o 
   2   2  12      160.87      167.71     14.35 o 
   3   2  12      222.18      214.42     14.72 o 
   4   2  12       42.91       51.19     23.16 o 
   5   2  12       15.54       13.77      8.68 o 
   6   2  12      203.53      207.76     21.25 o 
   7   2  12       26.79       32.92     20.96 o 
   8   2  12        0.52        2.51      5.09 o 
   9   2  12        0.86        1.75      4.16 o 
  10   2  12        1.20        2.73      4.80 o 
  -5   3  12       21.81       21.73     25.89 o 
  -4   3  12       25.68       24.45     25.96 o 
  -3   3  12      266.96      298.00     26.46 o 
  -2   3  12       31.31       34.50     26.33 o 
  -1   3  12        5.34        5.18      3.45 o 
   0   3  12      113.35       98.83      9.46 o 
   1   3  12        2.66        4.60      4.91 o 
   2   3  12        0.06        1.56      3.42 o 
   3   3  12       36.27       48.00     20.17 o 
   4   3  12      163.44      161.45     12.43 o 
   5   3  12      278.98      283.62     16.16 o 
   6   3  12       11.09        8.08      6.54 o 
   7   3  12       81.80       79.35     10.06 o 
   8   3  12        0.97        0.66      3.58 o 
   9   3  12        8.37        8.44      8.97 o 
  10   3  12        3.20        4.03      5.32 o 
  -5   4  12      109.50      106.99     43.87 o 
  -4   4  12      127.02      133.54     22.53 o 
  -3   4  12      180.04      189.67     20.09 o 
  -2   4  12        9.93       12.30      9.38 o 
  -1   4  12       21.73       19.04     12.55 o 
   0   4  12       46.69       45.52      9.49 o 
   1   4  12        7.24        7.01      4.64 o 
   2   4  12       90.36       82.92      8.77 o 
   3   4  12      171.11      199.05     13.78 o 
   4   4  12      273.93      250.29     15.17 o 
   5   4  12       69.49       63.66      9.78 o 
   6   4  12        0.40        0.00      4.36 o 
   7   4  12        2.70        2.77      3.81 o 
   8   4  12       11.30       11.36     11.54 o 
   9   4  12      127.87      127.08     14.79 o 
  10   4  12        3.45        3.93      5.22 o 
  -5   5  12       74.65       54.97     72.16 o 
  -4   5  12      177.07      204.58     29.56 o 
  -3   5  12       75.32       84.49     16.16 o 
  -2   5  12       15.24       15.45     10.87 o 
  -1   5  12       18.50       15.63     13.31 o 
   0   5  12        0.15        0.17      3.05 o 
   1   5  12      120.84      124.86     10.94 o 
   2   5  12       38.91       35.15     16.24 o 
   3   5  12        1.59        3.51      3.03 o 
   4   5  12      431.25      355.25     18.92 o 
   5   5  12        0.80        2.35      4.13 o 
   6   5  12      259.45      232.51     22.11 o 
   7   5  12       57.17       56.15     13.09 o 
   8   5  12        1.70        2.26      4.08 o 
   9   5  12        9.60        6.06      5.00 o 
  10   5  12       21.21       17.46     21.68 o 
  -5   6  12        0.90        1.39      5.68 o 
  -4   6  12        7.84        4.09     10.67 o 
  -3   6  12        9.54       12.66     14.88 o 
  -2   6  12       76.92       70.48      8.37 o 
  -1   6  12      153.97      178.34     15.36 o 
   0   6  12       40.59       35.36     21.83 o 
   1   6  12       59.79       60.09      7.69 o 
   2   6  12       23.49       31.07     10.60 o 
   3   6  12      107.58       97.12      9.68 o 
   4   6  12       17.58       10.50      6.46 o 
   5   6  12       47.23       39.97     13.41 o 
   6   6  12       35.16       28.93     16.27 o 
   7   6  12       41.96       24.13     18.74 o 
   8   6  12      991.39     1105.32     54.69 o 
   9   6  12        6.38        3.73      3.80 o 
  10   6  12       20.07        9.39     12.73 o 
  -4   7  12        8.05        7.19     10.74 o 
  -3   7  12        1.44        3.31      6.29 o 
  -2   7  12       11.43        8.96      7.40 o 
  -1   7  12       89.84       88.73      9.48 o 
   0   7  12       95.34      101.03     10.01 o 
   1   7  12      160.84      173.97     22.05 o 
   2   7  12      161.55      168.92     15.25 o 
   3   7  12        8.87       11.32      8.41 o 
   4   7  12       10.88        8.69      6.29 o 
   5   7  12        8.32        7.06      5.33 o 
   6   7  12        3.93        1.73      3.77 o 
   7   7  12      287.49      321.00     30.30 o 
   8   7  12        4.09        3.56      5.71 o 
   9   7  12        9.09       13.78     12.56 o 
  -3   8  12        5.94        6.43      5.17 o 
  -2   8  12       21.75       14.61     14.37 o 
  -1   8  12      132.96      136.56     14.91 o 
   0   8  12       58.53       51.10     18.89 o 
   1   8  12       27.95       34.52      9.57 o 
   2   8  12        1.04        1.26      4.55 o 
   3   8  12      132.28      131.68     13.66 o 
   4   8  12        8.23        8.26      6.48 o 
   5   8  12        0.73        1.10      3.72 o 
   6   8  12        0.09        2.15      6.01 o 
   7   8  12      289.62      345.47     34.76 o 
   8   8  12      112.35      125.87     18.50 o 
   9   8  12        2.25        1.45      3.63 o 
  -2   9  12       16.01        8.49     13.09 o 
  -1   9  12      116.16      118.78     13.30 o 
   0   9  12       90.42       96.86     10.91 o 
   1   9  12       76.48       80.18     11.10 o 
   2   9  12       38.11       38.47     24.56 o 
   3   9  12      126.20      141.80     17.51 o 
   4   9  12       17.52       15.06     14.12 o 
   5   9  12       99.81       92.13     14.73 o 
   6   9  12        1.32        1.12      3.94 o 
   7   9  12      290.86      290.43     40.83 o 
   8   9  12       21.38       13.01     15.47 o 
  -1  10  12       25.11       14.11     14.38 o 
   0  10  12       41.52       32.39     10.68 o 
   1  10  12      125.64      128.90     21.04 o 
   2  10  12        8.78        5.06      4.45 o 
   3  10  12       94.03      102.92     15.23 o 
   4  10  12        1.70        3.87      5.21 o 
   5  10  12        3.25        6.33      8.64 o 
   6  10  12       87.09       77.92     21.76 o 
   7  10  12       26.99       37.49     13.14 o 
   1  11  12       12.74        7.96      9.46 o 
   2  11  12       76.01       79.11     13.00 o 
   3  11  12       84.79      100.13     14.62 o 
   4  11  12       37.77       25.18     36.42 o 
   5  11  12       57.28       64.09     19.33 o 
   6  11  12        1.19        2.42      5.09 o 
  -1  -3  13       76.27       65.51     16.12 o 
   0  -3  13       37.21       30.11     26.13 o 
   1  -3  13       18.24       15.43     13.61 o 
   2  -3  13        0.80        2.52      4.43 o 
   3  -3  13       15.92       18.23     16.83 o 
   4  -3  13       91.81       84.30     11.50 o 
  -2  -2  13       16.42       19.46     11.63 o 
  -1  -2  13       29.56       16.97     27.68 o 
   0  -2  13      155.76      130.69     24.65 o 
   1  -2  13        3.18        4.71      5.19 o 
   2  -2  13       21.16       14.91     19.06 o 
   3  -2  13      146.01      149.71     20.39 o 
   4  -2  13        8.14        8.74     10.28 o 
   5  -2  13        0.32        2.00      4.15 o 
   6  -2  13       32.55       20.19     21.26 o 
  -3  -1  13       25.99       14.70     20.34 o 
  -2  -1  13        9.56       12.09      9.63 o 
  -1  -1  13       92.24       96.66     13.77 o 
   0  -1  13       59.96       64.69     12.26 o 
   1  -1  13        0.02        1.23      3.63 o 
   2  -1  13       20.09       16.97     14.31 o 
   3  -1  13       54.56       49.17     12.46 o 
   4  -1  13        0.30        0.54      3.23 o 
   5  -1  13      139.26      142.67     20.32 o 
   6  -1  13       45.54       45.32     13.17 o 
   7  -1  13       42.81       25.96     25.44 o 
  -4   0  13        0.01        1.98      4.35 o 
  -3   0  13        0.24        1.88      2.86 o 
  -2   0  13       38.42       27.59     34.75 o 
  -1   0  13        1.11        2.20      4.36 o 
   0   0  13      134.16      147.23     17.94 o 
   1   0  13       76.24       55.00     39.16 o 
   2   0  13      230.09      230.13     18.42 o 
   3   0  13       46.96       36.24     21.61 o 
   4   0  13       57.21       63.98     11.14 o 
   5   0  13      104.10      116.11     15.74 o 
   6   0  13        0.10        1.73      3.39 o 
   7   0  13       23.32       12.93     17.50 o 
   8   0  13        7.24        5.54      6.47 o 
  -4   1  13       10.61        4.69      6.84 o 
  -3   1  13        8.01        7.10      6.20 o 
  -2   1  13       99.19      116.74     23.03 o 
  -1   1  13       45.11       45.90     40.22 o 
   0   1  13      108.42       87.32     12.88 o 
   1   1  13      198.46      187.31     16.26 o 
   2   1  13       35.14       29.89     17.67 o 
   3   1  13       21.45       18.12     10.86 o 
   4   1  13      145.07      156.96     14.78 o 
   5   1  13       42.42       40.71     29.17 o 
   6   1  13        0.21        1.61      4.27 o 
   7   1  13        3.48        3.28      4.62 o 
   8   1  13       58.92       64.97     12.72 o 
  -4   2  13      237.93      253.03     24.48 o 
  -3   2  13       91.40       89.66     13.81 o 
  -2   2  13      200.78      203.10     23.50 o 
  -1   2  13      145.51      159.17     18.63 o 
   0   2  13       74.83       61.37     33.26 o 
   1   2  13      391.79      336.13     23.57 o 
   2   2  13      485.46      476.79     40.06 o 
   3   2  13       54.50       59.92     15.22 o 
   4   2  13       17.80       23.98     16.26 o 
   5   2  13       88.05       84.56     17.08 o 
   6   2  13       94.98       88.35     12.70 o 
   7   2  13       12.84       12.86      9.15 o 
   8   2  13        2.25        1.12      6.94 o 
   9   2  13       17.03       15.63     14.37 o 
  -4   3  13        0.32        0.71      5.92 o 
  -3   3  13      233.67      281.28     39.14 o 
  -2   3  13      140.48      141.21     19.21 o 
  -1   3  13        2.44        2.46      6.45 o 
   0   3  13        1.90        1.33      3.16 o 
   1   3  13      714.49      706.91     57.62 o 
   2   3  13       59.13       55.16     31.87 o 
   3   3  13        8.46        7.16      4.43 o 
   4   3  13        0.59        3.29      4.76 o 
   5   3  13       97.59       80.52     11.82 o 
   6   3  13        5.42        8.08      6.86 o 
   7   3  13       65.84       56.74      9.22 o 
   8   3  13       28.94       27.22     17.61 o 
   9   3  13        2.95        4.98      9.06 o 
  -4   4  13       15.35       11.68     15.30 o 
  -3   4  13      103.09       96.51     13.99 o 
  -2   4  13       16.23       16.88     15.27 o 
  -1   4  13        1.22        1.98      5.99 o 
   0   4  13       26.88       25.93     15.31 o 
   1   4  13      446.38      465.72     41.99 o 
   2   4  13        1.33        2.18      2.55 o 
   3   4  13       39.79       40.73     17.97 o 
   4   4  13      133.99      140.75     14.39 o 
   5   4  13        7.11        3.70      4.68 o 
   6   4  13        1.75        2.30      4.43 o 
   7   4  13      171.03      158.94     19.29 o 
   8   4  13        5.70        7.79      5.76 o 
   9   4  13      427.05      476.00     28.62 o 
  -4   5  13       63.55       66.38     12.00 o 
  -3   5  13       46.99       43.58     14.03 o 
  -2   5  13        4.12        4.10      3.96 o 
  -1   5  13       27.73       22.82     17.57 o 
   0   5  13      173.88      189.70     15.77 o 
   1   5  13       93.36       90.35     11.81 o 
   2   5  13        0.05        1.30      3.15 o 
   3   5  13        8.36        9.64      7.58 o 
   4   5  13       41.17       31.26     19.14 o 
   5   5  13       52.45       41.41     30.18 o 
   6   5  13        1.49        1.76      3.67 o 
   7   5  13      148.21      137.44     14.77 o 
   8   5  13        1.04        2.70      3.88 o 
   9   5  13      104.72      105.26     12.83 o 
  -3   6  13       17.07       15.33     19.88 o 
  -2   6  13       46.12       41.83     11.84 o 
  -1   6  13       17.53        9.83      8.10 o 
   0   6  13       76.83       74.41     11.79 o 
   1   6  13      144.49      139.77     15.25 o 
   2   6  13       31.05       20.73     16.97 o 
   3   6  13      167.65      162.06     15.05 o 
   4   6  13      120.17      124.40     11.81 o 
   5   6  13      133.91      153.31     13.57 o 
   6   6  13       16.80       16.32     12.29 o 
   7   6  13       26.04       21.90     19.82 o 
   8   6  13      292.12      306.41     18.07 o 
   9   6  13        5.56        2.36      5.07 o 
  -3   7  13       60.39       59.37     10.37 o 
  -2   7  13       89.76       88.34     12.55 o 
  -1   7  13       24.07       15.20     14.06 o 
   0   7  13       31.64       27.53     26.54 o 
   1   7  13       46.44       36.09     26.50 o 
   2   7  13      120.20      122.09     11.30 o 
   3   7  13      201.27      192.65     17.59 o 
   4   7  13        5.58        5.77      5.90 o 
   5   7  13      169.03      167.47     14.67 o 
   6   7  13       15.52       12.30      7.81 o 
   7   7  13        1.03        2.80      5.19 o 
   8   7  13       49.12       43.84     14.24 o 
   9   7  13        0.93        0.96      3.83 o 
  -2   8  13       13.24        7.71      8.09 o 
  -1   8  13       19.06       13.72     15.37 o 
   0   8  13      130.72      139.26     17.75 o 
   1   8  13        0.05        1.70      3.99 o 
   2   8  13        1.41        1.99      4.79 o 
   3   8  13       54.27       52.21      9.20 o 
   4   8  13      102.65       97.20     10.66 o 
   5   8  13       48.13       52.96     26.07 o 
   6   8  13        1.96        2.15      5.12 o 
   7   8  13        0.44        1.03      5.18 o 
   8   8  13       16.63        8.81      7.75 o 
  -1   9  13       37.31       30.24     14.55 o 
   0   9  13       13.64       10.52     11.41 o 
   1   9  13       56.09       54.75      9.75 o 
   2   9  13       38.85       37.84      9.72 o 
   3   9  13       14.38       11.58     13.60 o 
   4   9  13      274.25      280.12     38.99 o 
   5   9  13       62.22       71.17     12.00 o 
   6   9  13       41.80       39.51     27.80 o 
   7   9  13        1.74        2.61      6.26 o 
   1  10  13        0.02        0.74      5.37 o 
   2  10  13        2.21        1.77      3.82 o 
   3  10  13      108.32      110.15     19.55 o 
   4  10  13       22.47       14.91     21.99 o 
   5  10  13       58.81       52.83     13.83 o 
   6  10  13       55.59       51.58     16.07 o 
   2  -2  14       11.25        4.61      9.87 o 
  -1  -1  14      113.63      109.78     15.73 o 
   0  -1  14       40.62       32.95     13.94 o 
   1  -1  14        1.05        1.62      7.36 o 
   2  -1  14       41.46       42.24     13.43 o 
   3  -1  14       14.32        7.21     11.01 o 
   4  -1  14       40.56       21.30     22.69 o 
   5  -1  14        1.10        2.43      5.28 o 
  -2   0  14       31.70       25.91     25.63 o 
  -1   0  14      127.19      114.07     17.82 o 
   0   0  14        6.09        7.59      7.79 o 
   1   0  14        0.32        1.95      4.29 o 
   2   0  14        0.55        0.59      6.84 o 
   3   0  14       29.89       26.24     18.83 o 
   4   0  14       11.22        8.04      6.96 o 
   5   0  14       64.08       50.19     11.53 o 
   6   0  14       91.86       98.41     15.34 o 
  -2   1  14      231.38      221.52     22.47 o 
  -1   1  14       12.15       11.25     10.04 o 
   0   1  14        6.04        6.59      7.37 o 
   1   1  14      233.66      208.01     31.76 o 
   2   1  14        9.24        3.17      4.70 o 
   3   1  14      142.96      138.22     18.66 o 
   4   1  14       49.98       51.46     14.52 o 
   5   1  14       82.21       99.03     11.98 o 
   6   1  14       60.36       56.00     15.12 o 
   7   1  14       26.99       25.39     17.55 o 
  -2   2  14       89.60       87.80     18.78 o 
  -1   2  14       52.65       48.67     14.68 o 
   0   2  14        0.09        1.81      7.77 o 
   1   2  14        7.39        5.96      5.98 o 
   2   2  14      453.96      463.29     38.39 o 
   3   2  14        5.67        7.94      5.94 o 
   4   2  14       68.89       54.54     31.32 o 
   5   2  14      124.75      115.20     16.27 o 
   6   2  14       39.06       44.48     14.46 o 
   7   2  14      125.88      120.69     13.86 o 
  -3   3  14        4.55        5.21      6.59 o 
  -2   3  14       31.44       15.53     19.57 o 
  -1   3  14       39.64       36.74     24.60 o 
   0   3  14        4.03        3.87      5.85 o 
   1   3  14        7.28        8.27      7.26 o 
   2   3  14      469.65      482.60     36.53 o 
   3   3  14      116.34      126.06     13.92 o 
   4   3  14       47.41       37.38     26.36 o 
   5   3  14       13.98       10.75     12.28 o 
   6   3  14       16.27       18.96     12.51 o 
   7   3  14       21.02       16.95     13.16 o 
   8   3  14        5.78        6.01      7.00 o 
  -3   4  14       61.97       59.18     11.05 o 
  -2   4  14       14.80       12.29     12.54 o 
  -1   4  14        6.43        5.66      5.19 o 
   0   4  14        4.06        3.31      4.45 o 
   1   4  14       65.28       64.91     13.06 o 
   2   4  14      403.98      439.63     33.12 o 
   3   4  14        0.03        0.58      3.39 o 
   4   4  14        6.90        5.55      6.76 o 
   5   4  14      106.87      120.57     14.58 o 
   6   4  14      273.31      268.34     31.17 o 
   7   4  14        0.82        0.72      4.65 o 
   8   4  14        5.58        1.36      5.43 o 
  -2   5  14        0.48        0.87      3.99 o 
  -1   5  14      285.91      263.44     21.14 o 
   0   5  14        8.14        5.09      7.01 o 
   1   5  14      227.39      215.37     22.94 o 
   2   5  14       55.30       58.41     12.17 o 
   3   5  14      105.17       99.51     12.67 o 
   4   5  14       13.56       14.09     10.33 o 
   5   5  14      102.37       94.63     12.74 o 
   6   5  14        0.81        1.75      3.46 o 
   7   5  14        1.52        1.92      4.02 o 
   8   5  14       25.06       15.01     10.72 o 
  -2   6  14       36.96       26.89     28.19 o 
  -1   6  14       25.78       15.89     26.17 o 
   0   6  14       26.83       15.57     16.63 o 
   1   6  14       81.07       90.84     12.38 o 
   2   6  14        4.99        4.14      5.29 o 
   3   6  14       87.77      107.70     11.94 o 
   4   6  14      184.58      177.92     17.12 o 
   5   6  14       18.70       18.24     16.69 o 
   6   6  14       25.34       22.12     19.68 o 
   7   6  14       48.29       26.56     26.39 o 
   8   6  14       69.52       49.84     13.66 o 
  -1   7  14       96.42      101.55     18.82 o 
   0   7  14       17.82       11.74     12.08 o 
   1   7  14       17.74       10.58      9.45 o 
   2   7  14      183.89      165.05     21.90 o 
   3   7  14       30.19       30.42     22.56 o 
   4   7  14        0.85        1.65      4.35 o 
   5   7  14       56.00       32.05     25.83 o 
   6   7  14       73.77       80.24     10.60 o 
   7   7  14       94.56       79.86     13.37 o 
   0   8  14        2.38        2.21      2.67 o 
   1   8  14        0.02        1.49      3.68 o 
   2   8  14       40.24       31.16     30.42 o 
   3   8  14       70.42       68.11     11.54 o 
   4   8  14        0.87        2.49      3.36 o 
   5   8  14       59.50       42.69     35.64 o 
   6   8  14        0.00        0.27      5.12 o 
   7   8  14        1.63        3.89      5.20 o 
   1   9  14      451.22      430.20     25.08 o 
   2   9  14       11.12        3.65      4.62 o 
   3   9  14       84.74       82.90     14.32 o 
   4   9  14       11.16        7.36      9.58 o 
   5   9  14       33.10       26.93     33.48 o 
   1   1  15        0.87        1.19      3.72 o 
   2   1  15        4.16        3.63      8.63 o 
   3   1  15      164.37      177.23     21.08 o 
   4   1  15        0.00        1.59      3.82 o 
   0   2  15       15.58       18.16     16.27 o 
   1   2  15      139.71      113.47     16.19 o 
   2   2  15        0.91        2.80      4.62 o 
   3   2  15      157.69      163.67     15.61 o 
   4   2  15       88.30       79.81     18.51 o 
   5   2  15       27.15       18.93     13.01 o 
   0   3  15      132.54      118.65     18.63 o 
   1   3  15       59.73       40.88     40.92 o 
   2   3  15       38.99       24.09     25.46 o 
   3   3  15      109.56      119.79     13.48 o 
   4   3  15       60.01       53.58     30.68 o 
   5   3  15       83.09       78.31     11.15 o 
   6   3  15        4.91        2.77      3.62 o 
   0   4  15       29.11       26.44     22.49 o 
   1   4  15        9.42       12.49     11.45 o 
   2   4  15       43.78       35.81     27.88 o 
   3   4  15       61.40       44.87      9.58 o 
   4   4  15        1.95        3.63      5.25 o 
   5   4  15       95.59      100.42     13.93 o 
   6   4  15      134.64      145.31     18.03 o 
   0   5  15        3.03        3.54      7.78 o 
   1   5  15       41.19       32.15     34.30 o 
   2   5  15       40.70       39.65     15.34 o 
   3   5  15       38.40       24.65     20.02 o 
   4   5  15       49.83       58.56     10.90 o 
   5   5  15       45.65       37.01     26.63 o 
   6   5  15       23.95       14.14     11.25 o 
   0   6  15        5.12        2.76      6.19 o 
   1   6  15        5.79        2.65      5.18 o 
   2   6  15        2.51        3.10      3.30 o 
   3   6  15       41.42       23.79     24.86 o 
   4   6  15       78.06       90.18     11.29 o 
   5   6  15       12.32        9.80      6.98 o 
   6   6  15       19.67       11.11     11.55 o 
   1   7  15       52.41       51.47      8.33 o 
   2   7  15       74.11       51.03     17.44 o 
   3   7  15        1.67        3.33      3.60 o 
   4   7  15      277.62      288.01     20.67 o 
   5   7  15       33.90       21.48     25.73 o 
                                                 
